# Supplementary material for: Proteochemometric modelling coupled to in silico target prediction: an integrated approach for the simultaneous prediction of polypharmacology and binding affinity/potency of small molecules
Source: J Cheminform. 2015 Apr 15;7:15. doi: 10.1186/s13321-015-0063-9 (PMC4413554; doi:10.1186/s13321-015-0063-9)
Supplement: Additional file 1: — Training set for the target prediction algorithm. [file 13321_2015_63_MOESM1_ESM.zip]

Archive with 3 entries (2 files):
- Supplementary_information_SI1.txt
- __MACOSX/
- __MACOSX/._Supplementary_information_SI1.txt
