# Supplementary material for: Proteochemometric modelling coupled to in silico target prediction: an integrated approach for the simultaneous prediction of polypharmacology and binding affinity/potency of small molecules
Source: J Cheminform. 2015 Apr 15;7:15. doi: 10.1186/s13321-015-0063-9 (PMC4413554; doi:10.1186/s13321-015-0063-9)
Supplement: Additional file 1: — Training set for the target prediction algorithm. [file 13321_2015_63_MOESM1_ESM.zip › Supplementary_information_SI1.txt]

Canonical_smiles	Molregno	ChEMBL_ID_target
COc1ccc(CCC(C)NCC(O)COc2ccc(O)cc2)cc1	11249	CHEMBL210
CNCCC(Oc1cc(Cl)ccc1Cl)c1ccccc1	1139764	CHEMBL222
CNCCC(Oc1cc(Cl)ccc1Cl)c1ccccc1	1139764	CHEMBL228
CNc1[nH]c(=O)c2c(CCc3ccccc23)n1	118514	CHEMBL1952
O=c1[nH]c(NCc2ccccc2)nc2ccc3c(F)cccc3c12	118549	CHEMBL1952
COc1ccc(CS(=O)(=O)C(C)(Cc2ccccc2)C(=O)NO)cc1	124411	CHEMBL321
Cc1ccc(cc1)C1=CC(=O)N(Cc2ccccc2)C1=O	1346915	CHEMBL2034803
CC(C)CC(NC(=O)CCC(N)C(=O)O)C(=O)NCC(=O)N	138385	CHEMBL3354
CC(Oc1cc(=O)oc2ccccc12)C(=O)NCc1ccccc1	1424892	CHEMBL2949
CC(Oc1cc(=O)oc2ccccc12)C(=O)N1CCCC1	1424896	CHEMBL230
COC(=O)C(CC(C)C)NC(=O)C(C)Oc1cc(=O)oc2ccccc12	1424898	CHEMBL2949
CC(C#CCN1CCCC1)N1CCNC1=O	182319	CHEMBL245
CC(C#CCN1CCCC1)N(C)C(=O)N	182696	CHEMBL245
CC(C)(C)c1cc(cc(c1O)C(C)(C)C)c1oc(NC#N)nn1	18345	CHEMBL221
NCCCP(O)(O)CC=N	185691	CHEMBL2753
CCCCP(=O)(O)CC(=O)CN	185800	CHEMBL2753
COc1ccc2CCC3C(C)(CO)C(O)CCC3(C)c2c1	192829	CHEMBL1828
COC(=O)C1(C)CCCC2(C)C1CCc1cc(CO)c(OC)cc21	192832	CHEMBL1828
COc1cc2c(CCC3C(C)(CCCC23C)C(=O)O)cc1CO	192848	CHEMBL1828
CC1(CCCC2(C)C1CCc1cc(CO)c(O)cc21)C(=O)O	192851	CHEMBL1828
CC1(CO)CCCC2(C)C1CCc1cc(CO)c(O)cc21	193036	CHEMBL1828
CC1(CO)C(O)CCC2(C)C1CCc1ccc(O)cc21	193345	CHEMBL1828
COc1ccc2CCC3C(C)(CO)C(O)CCC3(C)c2c1	194099	CHEMBL1828
Oc1cccc2C(C(=O)Cc3cc(OCc4ccccc4)c(OCc4ccccc4)c(OCc4ccccc4)c3)c3cccc(O)c3C(=O)c12	217886	CHEMBL2980
COc1cc(Cc2c(N)nc(N)nc2Cl)cc(OC)c1OC	251351	CHEMBL202
OC(=O)CCC(NC(=O)Sc1ccc(Br)cc1)C(=O)O	289475	CHEMBL5040
Cc1cccc(SC(=O)NC(CCC(=O)O)C(=O)O)c1	289476	CHEMBL5040
COc1ccc(SC(=O)NC(CCC(=O)O)C(=O)O)cc1	291781	CHEMBL5040
OC(=O)CCC(NC(=O)Sc1ccc(Cl)cc1)C(=O)O	292223	CHEMBL5040
NC(Cc1ccccc1)C(=O)N1CCCC1C(=O)NC(CCCNC(=N)N)C(=O)c1nc2ccccc2s1	297211	CHEMBL3769
Fc1ccc2C(=Cc3cncnc3)CCc2c1	324025	CHEMBL2722
COc1cc(C=CC(=O)N2C3CCC2CN(Cc2ccc(F)cc2)C3)c(NC(=O)C)cc1Cl	332149	CHEMBL2413
O=C(NC(Cc1ccccc1)C(=O)NC1C(NC1=O)Oc1ccccc1)OCc1ccccc1	43403	CHEMBL2954
CCCCC(CC(CCc1ccc(cc1)c1ccccc1S(=O)(=O)N)C(=O)NC(C(=O)NC)C(C)(C)C)C(=O)O	4509	CHEMBL333
CC(C)c1onc(c2c(Cl)ccc(=O)[nH]2)c1COc1ccc(c(C)c1)c1ccc2c(cn(C)c2c1)C(=O)O	480353	CHEMBL2047
CC(NC1=C(Nc2ccn[nH]2)C(=O)C1=O)c1ccccc1	481008	CHEMBL289
CC1CCC2(C)C(CCC=C2C)C1(C)CCC1=CCC(OC1)C1=CC(=O)OC1O	482640	CHEMBL5584
CS(=O)(=O)Nc1cc(ccc1O)C(O)CNC1CCN(CC1)c1ccc(cc1)C(=O)N1CCCC1C(=O)O	48662	CHEMBL213
CCCCC(NC(=O)C)C(=O)NC1CC(=O)NCCCCC(NC(=O)C(Cc2c[nH]c3ccccc23)NC(=O)C2CCCN2C(=O)C(Cc2ccccc2)NC(=O)C(Cc2cnc[nH]2)NC1=O)C(=O)N	501557	CHEMBL4644
CCCCC(NC(=O)C)C(=O)NC1CC(=O)NCCCCC(NC(=O)C(Cc2c[nH]c3ccccc23)NC(=O)C2CCCN2C(=O)C(Cc2ccccc2)NC(=O)C(Cc2cnc[nH]2)NC1=O)C(=O)N	501557	CHEMBL4608
NC(Cc1sccc1F)C(=O)NC1(CC1c1ccccc1)C#N	506604	CHEMBL2252
OC(CNCCc1ccc(NS(=O)(=O)c2ccccc2)cc1)COc1ccccc1	560169	CHEMBL210
CC1(C)C(O)CCC2(C)C1CCC1(C)C2C(=O)C=C2C3CC(CCC3(C)CCC12C)C(=O)O	577317	CHEMBL2047
CC(=C)C1CCC2(CCC3(C)C(CCC4C5(C)CCC(OC(=O)CCC=C)C(C)(C)C5CCC34C)C12)C(=O)O	577324	CHEMBL2047
CC(C)C(=O)OC1CCC2(C)C(CCC3(C)C2CCC2C4C(CCC4(CCC32C)C(=O)O)C(=C)C)C1(C)C	577325	CHEMBL2047
CC(=C)C1CCC2(CCC3(C)C(CCC4C5(C)CCC(O)C(C)(C)C5CCC34C)C12)C(=O)OCN	577326	CHEMBL2047
CC(=C)C1CCC2(CCC3(C)C(CCC4C5(C)CCC(O)C(C)(C)C5CCC34C)C12)C(=O)NC1CC1	577334	CHEMBL2047
CC(=C)C1CCC2(CCC3(C)C(CCC4C5(C)CCC(=NOC(=O)c6ccccc6)C(C)(C)C5CCC34C)C12)C(=O)O	577364	CHEMBL2047
CC(=C)C1CCC2(CCC3(C)C(CCC4C5(C)CCC(=NOC(=O)CCC=C)C(C)(C)C5CCC34C)C12)C(=O)O	577365	CHEMBL2047
CC(=C)C1CCC2(CCC3(C)C(CCC4C5(C)CCC(O)C(C)(C)C5CCC34C)C12)C(=O)N	577368	CHEMBL2047
CC(=C)C1CCC2(CCC3(C)C(CCC4C5(C)CCC(O)C(C)(C)C5CCC34C)C12)C(=O)NCC(=O)N	577369	CHEMBL2047
CC(=C)C1CCC2(CCC3(C)C(CCC4C5(C)CCC(O)C(C)(C)C5CCC34C)C12)C(=O)NCCOCCO	577370	CHEMBL2047
CC(=C)C1CCC2(CCC3(C)C(CCC4C5(C)CCC(O)C(C)(C)C5CCC34C)C12)C(=O)NC(CO)CO	577371	CHEMBL2047
CC(=C)C1CCC2(CCC3(C)C(CCC4C5(C)CCC(O)C(C)(C)C5CCC34C)C12)C(=O)N1CC(O)C1O	577372	CHEMBL2047
COC1CCC2(C)C(CCC3(C)C2CCC2C4C(CCC4(CCC32C)C(=O)O)C(=C)C)C1(C)C	577392	CHEMBL2047
CC(=C)C1CCC2(CCC3(C)C(CCC4C5(C)CCC(O)C(C)(C)C5CCC34C)C12)C(=O)OCc1ccccc1	577393	CHEMBL2047
COC1CCC2(C)C(CCC3(C)C2CCC2C4C(CCC4(CCC32C)C(=O)OCc2ccccc2)C(=C)C)C1(C)C	577394	CHEMBL2047
CC(=C)C1CCC2(CCC3(C)C(CCC4C5(C)CCC6(OCCO6)C(C)(C)C5CCC34C)C12)C(=O)O	577414	CHEMBL2047
CC(=C)C1CCC2(CCC3(C)C(CCC4C5(C)CCC(O)(CC=C)C(C)(C)C5CCC34C)C12)C(=O)O	577415	CHEMBL2047
CC(=C)C1CCC2(CCC3(C)C(CCC4C5(C)CCC(O)(CC=C)C(C)(C)C5CCC34C)C12)C(=O)O	577423	CHEMBL2047
CC(=C)CC1(O)CCC2(C)C(CCC3(C)C2CCC2C4C(CCC4(CCC32C)C(=O)O)C(=C)C)C1(C)C	577424	CHEMBL2047
CC(=C)CC1(O)CCC2(C)C(CCC3(C)C2CCC2C4C(CCC4(CCC32C)C(=O)O)C(=C)C)C1(C)C	577425	CHEMBL2047
CC(=C)C1CCC2(CCC3(C)C(CCC4C5(C)CCC(O)C(C)(C)C5CCC34C)C12)C(=O)OCN1C(=O)c2ccccc2C1=O	577426	CHEMBL2047
CC(=C)C1CCC2(CCC3(C)C(CCC4C5(C)CCC(O)C(C)(C)C5CCC34C)C12)C(=O)OCNC(=O)OC(C)(C)C	577427	CHEMBL2047
CC(=C)C1CCC2(CCC3(C)C(CCC4C5(C)CCC(O)C(C)(C)C5CCC34C)C12)C(=O)Oc1ccncc1	577428	CHEMBL2047
CC(=C)C1CCC2(CCC3(C)C(CCC4C5(C)CCC(O)C(C)(C)C5CCC34C)C12)N=C=O	577429	CHEMBL2047
CC(=C)C1CCC2(CCC3(C)C(CCC4C5(C)CCC(O)C(C)(C)C5CCC34C)C12)NC(=O)NC1CC1	577430	CHEMBL2047
CC(=C)C1CCC2(CCC3(C)C(CCC4C5(C)CCC(O)C(C)(C)C5CCC34C)C12)NC(=O)NCCO	577431	CHEMBL2047
CC(=C)C1CCC2(CCC3(C)C(CCC4C5(C)CCC(O)C(C)(C)C5CCC34C)C12)NC(=O)NC(C)(C)CO	577432	CHEMBL2047
CC(=C)C1CCC2(CCC3(C)C(CCC4C5(C)CCC(O)C(C)(C)C5CCC34C)C12)NC(=O)NCC(O)CO	577433	CHEMBL2047
CC(=C)C1CCC2(CCC3(C)C(CCC4C5(C)CCC(O)C(C)(C)C5CCC34C)C12)NC(=O)NCCOCCO	577434	CHEMBL2047
CC(CO)C1CCC2(CCC3(C)C(CCC4C5(C)CCC(O)C(C)(C)C5CCC34C)C12)C(=O)O	577440	CHEMBL2047
CC(=C)C1CCC2(CCC3(C)C(CCC4C5(C)CCC(O)C(C)(C)C5CCC34C)C12)C(=O)NCCO	577446	CHEMBL2047
CC(=C)C1CCC2(CCC3(C)C(CCC4C5(C)CCC(O)C(C)(C)C5CCC34C)C12)C(=O)NCCCCCO	577447	CHEMBL2047
CCOC(=O)CNC(=O)C12CCC(C1C1CCC3C4(C)CCC(O)C(C)(C)C4CCC3(C)C1(C)CC2)C(=C)C	577448	CHEMBL2047
CN1CCC=C(C1)C1CN(CCO1)C(=O)c1ccc(cc1)C(C)(C)C	624244	CHEMBL276
CN1CCC=C(C1)C1CN(CCO1)C(=O)c1cc(Cl)ccc1Cl	624245	CHEMBL276
Cc1nc2sc3CCCCc3c2c(=O)n1CC#C	630003	CHEMBL318
OC(CNCCc1ccc(NC(=O)Oc2ccccc2)cc1)COc1ccccc1	677943	CHEMBL210
OC(CNCCc1ccc(NC(=S)Nc2ccccc2)cc1)COc1ccccc1	677944	CHEMBL210
OC(CNCCc1ccc(NC(=O)c2ccccc2)cc1)COc1ccccc1	677948	CHEMBL210
OC(CNCCc1ccc(Nc2ccccc2)cc1)COc1ccccc1	677955	CHEMBL210
OC(CNCCc1ccc(NC(=O)Nc2ccccc2)cc1)COc1ccccc1	678334	CHEMBL210
O=S1(=O)c2cc(ccc2Oc2ccc(cc12)C1=NCCN1)C1=NCCN1	83304	CHEMBL3358
CCCCNCCOc1ccc(Cl)c2NC(=O)Cc12	95999	CHEMBL273
Clc1ccc(OCCNCc2cccs2)c2c(Cl)c[nH]c12	96186	CHEMBL273
CC(=O)c1cccc2Oc3ccccc3S(=O)(=O)c12	104648	CHEMBL2993
CC(=O)C1CCC2(CCC3(C)C(CCC4C5(C)CCC(O)C(C)(C)C5CCC34C)C12)C(=O)O	126645	CHEMBL2047
CC1(C)CCC2(CCC3(C)C(=CCC4C5(C)CCC(O)C(C)(C)C5CCC34C)C2C1)C(=O)O	172779	CHEMBL2047
CC(=C)C1CCC2(CCC3(C)C(CCC4C5(C)CCC(O)C(C)(C)C5CCC34C)C12)C(=O)O	1763	CHEMBL2047
CC1CCC2(C)C(CCCC2=C)C1(C)CCC1=CCC(OC1)C1=CC(=O)OC1O	180341	CHEMBL5584
CC1CCC2(CCC3(C)C(=CCC4C5(C)CCC(O)C(C)(C)C5CCC34C)C2C1C)C(=O)O	201200	CHEMBL2047
CC(C)C1CCC2(CCC3(C)C(CCC4C5(C)CCC(O)C(C)(C)C5CCC34C)C12)C(=O)O	2165	CHEMBL2047
CC(=C)C1CCC2(CCC3(C)C(CCC4C5(C)CCC(O)C(C)(C)C5CCC34C)C12)C(=O)NCC(=O)O	22081	CHEMBL2047
OC(=O)CCCCC1CCSS1	224463	CHEMBL230
CC(C)CN(CC(O)C(Cc1ccccc1)NC(=O)OC1COC2OCCC12)S(=O)(=O)c1ccc(N)cc1	267163	CHEMBL243
CC(=C)C1CCC2(CO)CCC3(C)C(CCC4C5(C)CCC(O)C(C)(C)C5CCC34C)C12	30884	CHEMBL2047
O=S(=O)(c1ccccc1)n1cc(C2CCCNC2)c2ccccc12	327073	CHEMBL3371
CC1CCC2(CO)CCC3(C)C(=CCC4C5(C)CCC(O)C(C)(C)C5CCC34C)C2C1C	419375	CHEMBL2047
CC1CCC2(CCC3(C)C(=CCC4C5(C)CC(O)C(O)C(C)(CO)C5CCC34C)C2C1C)C(=O)O	433672	CHEMBL2047
CC1C(=O)CCC2C1(C)CCC1C2(C)CCC2(C)C3CC(C)(C)CCC3(C)CCC12C	443905	CHEMBL2047
CC(=C)C1CCC2(C)CCC3(C)C(CCC4C5(C)CCC(=O)C(C)(C)C5CCC34C)C12	443906	CHEMBL2047
CC1CCC2(C)CCC3(C)C(=CCC4C5(C)CCC(O)C(C)(C)C5CCC34C)C2C1C	444195	CHEMBL2047
CC1(C)CCC2(CCC3(C)C(=CCC4C5(C)CC(O)C(O)C(C)(CO)C5CCC34C)C2C1)C(=O)O	465352	CHEMBL2047
CC(=C)C1CCC2(CCC3(C)C(CCC4C5(C)CCC(OC(=O)CCC(=O)O)C(C)(C)C5CCC34C)C12)C(=O)O	483267	CHEMBL2047
CC(=CCCC(C1CCC2(C)C3=C(CCC12C)C1(C)CCC(=O)C(C)(C)C1CC3)C(=O)O)C	577323	CHEMBL2047
CC1(C)C(O)CCC2(C)C1CCC1(C)C2CCC2C3C(CCC3(CCC12C)C(=O)O)C1(C)CO1	577340	CHEMBL2047
CC(=CC(=O)O)C=CC=C(C)c1cc(cc(c1OCC(F)F)C(C)(C)C)C(C)(C)C	61070	CHEMBL2061
CC(=C)C1CCC2(CCC3(C)C(CCC4C5(C)CCC(=O)C(C)(C)C5CCC34C)C12)C(=O)O	71232	CHEMBL2047
CC(=C)C1CCC2(CCC3(C)C(CCC4C5(C)CCC(=NO)C(C)(C)C5CCC34C)C12)C(=O)O	71266	CHEMBL2047
COC(=O)C12CCC(C1C1CCC3C4(C)CCC(O)C(C)(C)C4CCC3(C)C1(C)CC2)C(=C)C	71378	CHEMBL2047
CC(C#CCN1CCCC1)N1CCCC1=O	75464	CHEMBL245
CC(=O)Oc1ccc2c(CCc3sc(N)nc23)c1	58211	CHEMBL251
COC(=O)c1ccc(OCC(O)CNC(C)(C)C)cc1	43281	CHEMBL213
COC(=O)c1ccccc1OCC(O)CNC(C)(C)C	12130	CHEMBL213
CCOC(=O)CCCCNCC(O)COc1ccccc1C	42808	CHEMBL213
COC(=O)Cc1ccc(OCC(O)CNC(C)C)cc1	43559	CHEMBL213
CCC(C)C(NC(=O)C(CC(O)C(CC(C)C)NC(=O)C(Cc1cnc[nH]1)N(C)C(=O)C(Cc1ccccc1)NC(=O)C1CCCN1C(=O)OC(C)(C)C)C(C)C)C(=O)NCc1ccccn1	102177	CHEMBL286
Fc1ccc(cc1)C(=O)CCCN1CCC2(CC1)N(CNC2=O)c1ccccc1	4634	CHEMBL217
CC(=N)P(O)(O)CC(Cc1ccccc1)C(=O)NC(C)(Cc1ccccc1)C(=O)O	641559	CHEMBL2590
CCCN1CCc2cccc3c2C1Cc1ccc(O)c(O)c31	373588	CHEMBL217
CC(Cc1ccccc1)(NC(=O)C(Cc1ccccc1)CP(O)(O)C(=N)Cc1ccccc1)C(=O)O	641558	CHEMBL2590
CCC(=O)C1C(=O)CCCC1=O	116390	CHEMBL3203
CC(C)(C)C1(O)CCN2CC3c4ccccc4CCc4cccc(C2C1)c34	706000	CHEMBL217
Cc1c(CNc2ccc(cc2)C(=O)NC(CCC(=O)O)C(=O)O)cnc2nc(N)nc(N)c12	9227	CHEMBL4564
CN(Cc1cnc2nc(N)nc(N)c2n1)c1ccc(cc1)C(=O)NC(CCC(=O)O)C(=O)O	49931	CHEMBL4564
CCOC(=O)CCCNCC(O)COc1ccccc1	42578	CHEMBL213
CCOC(=O)CCNCC(O)COc1cccc2ccccc12	42591	CHEMBL213
CCN1CCCC1CNC(=O)c1cc(ccc1OC)S(=O)(=O)N	4671	CHEMBL217
NC1CCc2cc(O)c(O)cc2C1	36525	CHEMBL217
CC(C)CC(NC(=O)C(C)NC(=O)CC(O)C(CC(C)C)NC(=O)C(NC(=O)C(NC(=O)CC(C)C)C(C)C)C(C)C)C(O)CC(=O)O	119005	CHEMBL2714
COc1cc(Cc2cnc(N)nc2N)cc(OC)c1OC	1216	CHEMBL2627
CC(=N)P(O)(O)CC(Cc1ccccc1)C(=O)NC(C)(Cc1ccccc1)C(=O)O	641559	CHEMBL4868
CCOC(=O)CCCNCC(O)COc1ccccc1C	42809	CHEMBL213
COC(=O)CCc1ccc(OCC(O)CNC(C)(C)C)cc1	43309	CHEMBL213
CC(=O)Oc1ccc2c(CCc3sc(N)nc23)c1	58211	CHEMBL256
COC(=O)c1ccccc1OCC(O)CNC(C)C	12131	CHEMBL213
Oc1ccc(Br)cc1CN(C(=O)Nc1ccccc1)c1ccc(Cl)cc1	1166548	CHEMBL1795135
CCC1=NCC(O)c2ncn(C3CC(O)C(CO)O3)c2N1	50679	CHEMBL2966
CC(Cn1c(C)ncc1[N+](=O)[O-])OC(=O)C=Cc1ccc(cc1)c1ccccc1	1165344	CHEMBL1795135
Oc1ccc(Br)cc1CN(C(=O)Nc1ccccc1)c1ccc(F)cc1	1166546	CHEMBL1795135
CCCCC(NC(=O)C(NC(=O)C(NC(=O)OCc1ccccc1)C(C)C)C(C)C)C(O)CC(=O)O	119906	CHEMBL2714
Oc1ccc(Br)cc1CN(C(=O)Nc1ccccc1)c1ccc(Br)cc1	1166550	CHEMBL1795135
CC(C)CN(CC(O)C(Cc1ccc(OCc2ccccn2)cc1)NC(=O)OC1COC2OCCC12)S(=O)(=O)c1ccc2OCOc2c1	344395	CHEMBL243
Oc1ccc(Br)cc1CN(C(=O)Nc1ccccc1)c1ccccc1Br	1166549	CHEMBL1795135
Oc1c(Br)cc(Br)cc1CN(C(=O)Nc1ccccc1)c1ccc(F)cc1	1166554	CHEMBL1795135
NCCc1ccc(O)c(O)c1	4584	CHEMBL217
Oc1c(Br)cc(Br)cc1CN(C(=O)Nc1ccccc1)c1ccccc1F	1166553	CHEMBL1795135
Oc1c(Br)cc(Br)cc1CN(C(=O)Nc1ccccc1)c1ccccc1Cl	1166555	CHEMBL1795135
Oc1c(Br)cc(Br)cc1CN(C(=O)Nc1ccccc1)c1ccc(Cl)cc1	1166556	CHEMBL1795135
CC(Cn1c(C)ncc1[N+](=O)[O-])OC(=O)C=Cc1ccc(OCc2ccccc2)cc1	1165345	CHEMBL1795135
CCOC(=O)CCNCC(O)COc1ccccc1C	42441	CHEMBL213
COC(=O)CCc1ccc(OCC(O)CNCCc2ccc(OC)c(OC)c2)cc1	43144	CHEMBL213
Oc1ccc(Br)cc1CN(C(=O)Nc1ccccc1)c1ccccc1Cl	1166547	CHEMBL1795135
COC(=O)NCCCCC(C)(C)CN(CC(O)C(Cc1ccccc1)NC(=O)OC1COC2OCCC12)S(=O)(=O)c1ccc2OCOc2c1	293790	CHEMBL243
Nc1nc(N)c2cc(CNc3ccc(cc3)C(=O)NC(CCCNC(=O)c3ccccc3C(=O)O)C(=O)O)ccc2n1	69666	CHEMBL202
CC(C)CN(CC(O)C(Cc1ccc(OCc2csc(C)n2)cc1)NC(=O)OC1COC2OCCC12)S(=O)(=O)c1ccc2OCOc2c1	345157	CHEMBL243
Oc1c(Br)cc(Br)cc1CN(C(=O)Nc1ccccc1)c1ccc(Br)cc1	1166558	CHEMBL1795135
Nc1[nH]c(=O)c2CC(CCCc3ccc(cc3)C(=O)NC(CCC(=O)O)C(=O)O)CNc2n1	189777	CHEMBL3690
Cc1ccc(cc1)N(Cc1cc(Br)cc(Br)c1O)C(=O)Nc1ccccc1	1166559	CHEMBL1795135
CC(Cn1c(C)ncc1[N+](=O)[O-])OC(=O)C=Cc1ccc(Cl)cc1Cl	1165347	CHEMBL1795135
CC(CS)C(=O)N1CCCC1C(=O)O	444750	CHEMBL4074
CCc1[nH]c2nc(N)[nH]c(=O)c2c1Sc1ccc2ccccc2c1	337249	CHEMBL2555
COC(=O)C1C2CCC(CC1C(=O)Oc1ccccc1)N2C	198461	CHEMBL338
COC(=O)C1C2CCC(CC1c1ccccc1)N2C	1153682	CHEMBL338
CC(Cn1c(C)ncc1[N+](=O)[O-])OC(=O)C=Cc1cccc(F)c1	1165616	CHEMBL1795135
COc1ccc(cc1)N(Cc1cc(Br)ccc1O)C(=O)Nc1ccccc1	1166552	CHEMBL1795135
Oc1ccc(Br)cc1CN(C(=O)Nc1ccccc1)c1ccccc1F	1166545	CHEMBL1795135
CC(Cc1ccccc1)(NC(=O)C(Cc1ccccc1)CP(O)(O)C(=N)Cc1ccccc1)C(=O)O	641558	CHEMBL4868
CNC(=O)NCCCC(C)(C)CN(CC(O)C(Cc1ccccc1)NC(=O)OC1COC2OCCC12)S(=O)(=O)c1ccc2OCOc2c1	290745	CHEMBL243
CCOC(Cc1ccc(OCc2nc(oc2C)c2ccc(C)s2)cc1)C(=O)O	1168035	CHEMBL239
Nc1[nH]c(=O)c2NC(CCCc3ccc(cc3)C(=O)NC(CCC(=O)O)C(=O)O)CNc2n1	30459	CHEMBL3972
CC(=O)NCCCC(C)(C)CN(CC(O)C(Cc1ccccc1)NC(=O)OC1COC2OCCC12)S(=O)(=O)c1ccc2OCOc2c1	291662	CHEMBL243
Cc1ccc(cc1)N(Cc1cc(Br)ccc1O)C(=O)Nc1ccccc1	1166551	CHEMBL1795135
CC(C)(CCCNS(=O)(=O)C)CN(CC(O)C(Cc1ccccc1)NC(=O)OC1COC2OCCC12)S(=O)(=O)c1ccc2OCOc2c1	290709	CHEMBL243
CCOC(Cc1ccc(OCc2nc(oc2C)c2sccc2C)cc1)C(=O)O	1168034	CHEMBL239
CC(C)(CCCN)CN(CC(O)C(Cc1ccccc1)NC(=O)OC1COC2OCCC12)S(=O)(=O)c1ccc2OCOc2c1	293788	CHEMBL243
CC(Cn1c(C)ncc1[N+](=O)[O-])OC(=O)C=Cc1ccc(Cl)cc1	1165340	CHEMBL1795135
CC(Cn1c(C)ncc1[N+](=O)[O-])OC(=O)C=Cc1ccccc1Cl	1165613	CHEMBL1795135
CCOC(Cc1ccc(OCCc2nc(oc2C)c2sccc2C)cc1)C(=O)O	1168039	CHEMBL239
CCCc1cc2C(C)C(Oc2cc1O)c1ccc(OC)c(OC)c1	44783	CHEMBL250
CC(Cn1c(C)ncc1[N+](=O)[O-])OC(=O)C=Cc1ccc(Br)cc1	1165341	CHEMBL1795135
NCC(O)c1ccc(O)c(O)c1	372912	CHEMBL217
CCOC(Cc1ccc(OCCc2nc(oc2C)c2sccc2C)cc1)C(=O)O	1168039	CHEMBL235
Cc1c(CNc2ccc(cc2)C(=O)NC(CCCNC(=O)c2ccccc2C(=O)O)C(=O)O)ccc2nc(N)nc(N)c12	249611	CHEMBL202
CCCCCN(C)CNCC(=O)C(CC(=O)O)NC(=O)C(CC)n1cc(nc(NCc2nonc2C)c1=O)C(C)(C)C	300969	CHEMBL2334
OCc1nc2ccccc2c(c2ccccc2)c1C(=O)NCc1cc(cc(c1)C(F)(F)F)C(F)(F)F	33746	CHEMBL249
OCC1OC(C(O)C1O)n1cnc2C(O)CN=CNc12	41697	CHEMBL1910
OCC1OC(CC1O)n1cnc2C(O)CN=CNc12	453578	CHEMBL1910
Nc1nc(N)c2c(Cl)c(CNc3ccc(cc3)C(=O)NC(CCCNC(=O)c3ccccc3C(=O)O)C(=O)O)ccc2n1	250057	CHEMBL202
CC(Cn1c(C)ncc1[N+](=O)[O-])OC(=O)C=Cc1ccc(cc1)N(C)C	1165346	CHEMBL1795135
COC(=O)NCCCCCC(C)(C)CN(CC(O)C(Cc1ccccc1)NC(=O)OC1COC2OCCC12)S(=O)(=O)c1ccc2OCOc2c1	290152	CHEMBL243
Nc1[nH]c(=O)c2c(NCC(CCc3ccc(cc3)C(=O)NC(CCC(=O)O)C(=O)O)C2)n1	238879	CHEMBL3690
COC(=O)NCCC(C)(C)CN(CC(O)C(Cc1ccccc1)NC(=O)OC1COC2OCCC12)S(=O)(=O)c1ccc2OCOc2c1	290153	CHEMBL243
CC(Cn1c(C)ncc1[N+](=O)[O-])OC(=O)C=Cc1ccc(F)cc1	1165619	CHEMBL1795135
O=c1n(CCN2CCN(CC2)c2cccc3ccccc23)nnc2ccccc12	1150012	CHEMBL273
Clc1cccc(c1)N1CCN(CCCNC(=NC#N)c2ccccn2)CC1	1268047	CHEMBL322
CC(C)CC(NC(=O)C(NC(=O)C(NC(=O)OCc1ccccc1)C(C)C)C(C)C)C(O)CC(=O)O	119008	CHEMBL2714
Nc1nc(N)c2nc(CNc3ccc(cc3)C(=O)NC(CCCNC(=O)c3ccccc3C(=O)O)C(=O)O)ccc2n1	249612	CHEMBL202
CN(Cc1cnc2nc(N)nc(N)c2n1)c1ccc(C(=O)NC(CCC(=O)O)C(=O)O)c2ccccc12	219568	CHEMBL202
COc1ccc(cc1)N(Cc1cc(Br)cc(Br)c1O)C(=O)Nc1ccccc1	1166560	CHEMBL1795135
CCOC(Cc1ccc(OCc2nc(oc2C)c2ccc(C)s2)cc1)C(=O)O	1168035	CHEMBL235
COC(=O)NCCCC(C)(C)CN(CC(O)C(Cc1ccccc1)NC(=O)OC1COC2OCCC12)S(=O)(=O)c1cccc(N)c1	290154	CHEMBL243
Nc1cc(N)c2cc(CCc3ccc(cc3)C(=O)NC(CCCNC(=O)c3ccccc3C(=O)O)C(=O)O)ccc2c1	69767	CHEMBL202
CC(Cn1c(C)ncc1[N+](=O)[O-])OC(=O)C=Cc1cccc(Br)c1	1165617	CHEMBL1795135
COC(=O)NCCCC(C)(C)CN(CC(O)C(Cc1ccccc1)NC(=O)OC1COC2OCCC12)S(=O)(=O)c1ccc(N)cc1	290320	CHEMBL243
Nc1nc(nc2c1ncn2C1OC(COS(=O)(=O)NC(=O)c2ccccc2O)C(O)C1O)c1ccccc1	608797	CHEMBL5662
OC(=O)CN(C1CCCC1)C(=O)c1cccc(Cl)c1S	184594	CHEMBL4074
CCOC(Cc1ccc(OCc2nc(oc2C)c2sccc2C)cc1)C(=O)O	1168034	CHEMBL235
CCC(n1cccc(NC(=O)C(CC(=O)O)NC(=O)C)c1=O)C(=O)NC(CC(=O)O)C(=O)CSCc1ccccc1	300477	CHEMBL2334
Oc1ccc2CC3N(CC4CC4)CCC45C(Oc1c24)C(CCC35O)NC(=O)c1ccc(Br)cc1	595462	CHEMBL237
NCCc1c[nH]c2ccc(O)cc12	2214	CHEMBL217
CCOC(Cc1ccc(OCCc2nc(oc2C)c2ccc(C)s2)cc1)C(=O)O	1168040	CHEMBL239
CN(C(CN1CCCC1)c1cccc(N)c1)C(=O)Cc1ccc(Cl)c(Cl)c1	72969	CHEMBL3952
Nc1cc(N)c2nc(CNc3ccc(cc3)C(=O)NC(CCCNC(=O)c3ccccc3C(=O)O)C(=O)O)cnc2c1	69664	CHEMBL202
CN(Cc1cnc2nc(N)nc(N)c2n1)c1ccc(cc1)C(=O)NC(CCC(=O)O)C(=O)O	49931	CHEMBL202
CCc1nc(N)nc(N)c1c1ccc(N(C)Cc2ccc(cc2)C(=O)NC)c(c1)N(=O)=O	169567	CHEMBL2363
Nc1cc(N)c2nc(CCc3ccc(cc3)C(=O)NC(CCCNC(=O)c3ccccc3C(=O)O)C(=O)O)cnc2c1	69667	CHEMBL202
Nc1nc(N)c2nc(CNc3ccc(cc3)C(=O)NC(CCCNC(=O)c3ccccc3C(=O)O)C(=O)O)cnc2n1	35874	CHEMBL202
Clc1ccc(c(Cl)c1)n1nc(C(=O)NN2CCCCC2)c2CCCc3cc(Cl)ccc3c12	374562	CHEMBL218
Clc1ccc(c(Cl)c1)n1nc(C(=O)NN2CCCCC2)c2CCCc3cc(Cl)ccc3c12	374562	CHEMBL3037
COc1cccc(C(=O)N(CC(=O)O)C2CCCC2)c1S	184555	CHEMBL4074
CN(Cc1ccc(F)cc1)C(=O)C(NC(=O)c1ccc2nc(NC(=O)c3ccccc3c3ccc(cc3)C(C)(C)C)ccc2c1)c1ccccc1	1420785	CHEMBL2569
CCc1nc(N)nc(N)c1c1ccc(N(C)Cc2ccc(cc2)C(=O)O)c(c1)N(=O)=O	169601	CHEMBL2363
Cc1c(CNc2ccc(cc2)C(=O)NC(CCCNC(=O)c2ccccc2C(=O)O)C(=O)O)cnc2nc(N)nc(N)c12	250427	CHEMBL202
CC(C)C(NC(=O)OCc1ccccc1)C(=O)NC(C(C)C)C(=O)NC(C(O)CC(=O)O)c1ccccc1	119684	CHEMBL2714
Nc1nc(N)c2cc(CNc3ccc(cc3)C(=O)NC(CCCNC(=O)c3ccccc3C(=O)O)C(=O)O)cnc2n1	250426	CHEMBL202
Nc1ccc2c3ccc(=[NH2+])cc3n(CCCCCCc3cnnn3CCNc3c4CCCCc4nc4ccccc34)c(c3ccccc3)c2c1	192001	CHEMBL3198
CC(Cn1c(C)ncc1[N+](=O)[O-])OC(=O)C=Cc1cccc2ccccc12	1165348	CHEMBL1795135
Nc1[nH]c(=O)c2SC(CCc3ccc(s3)C(=O)NC(CCC(=O)O)C(=O)O)CNc2n1	135449	CHEMBL2121
C#N	308021	CHEMBL261
COC(=O)NCCCC(C)(C)CN(CC(O)C(Cc1ccccc1)NC(=O)OC1COC2OCCC12)S(=O)(=O)c1ccc2OCOc2c1	293789	CHEMBL243
CC(Cn1c(C)ncc1[N+](=O)[O-])OC(=O)C=Cc1ccc2ccccc2c1	1165349	CHEMBL1795135
CC(Cn1c(C)ncc1[N+](=O)[O-])OC(=O)C=Cc1ccccc1Br	1165614	CHEMBL1795135
Nc1nc(N)c2cc(CNc3ccc(C(=O)NC(CCC(=O)O)C(=O)O)c4ccccc34)cnc2n1	220544	CHEMBL202
Nc1nc(N)c2cc(CNc3ccc(cc3)C(=O)NC(CCC(=O)O)C(=O)O)cnc2n1	9121	CHEMBL202
CC(NC(=O)C(N)Cc1ccc(O)cc1)C(=O)NC(Cc1c(C)cccc1C)C(=O)NCC(=O)NC(Cc1ccc(O)cc1)C(=O)N1CCCC1C(=O)NC(CO)C(=O)N	283694	CHEMBL270
OC(=O)CN(C1CCCC1)C(=O)c1cccc(F)c1S	185213	CHEMBL4074
CC(CC1=Nc2c(=O)[nH]c(N)nc2NC1)Cc1ccc(cc1)C(=O)NC(CCC(=O)O)C(=O)O	30497	CHEMBL3972
CCC(=O)NCCCc1cc(OC)ccc1OCc1ccccc1	621880	CHEMBL1946
CC(Cn1c(C)ncc1[N+](=O)[O-])OC(=O)C=Cc1cccs1	1165350	CHEMBL1795135
CC(=O)Sc1c(F)cccc1C(=O)N(CC(=O)O)C1CCCC1	185212	CHEMBL4074
Nc1cc(N)c2nc(CC(CC#C)c3ccc(cc3)C(=O)NC(CCCNC(=O)c3ccccc3C(=O)O)C(=O)O)cnc2c1	69665	CHEMBL202
S	307957	CHEMBL261
COc1ccc(C=CC(=O)OC(C)Cn2c(C)ncc2[N+](=O)[O-])cc1	1165343	CHEMBL1795135
CCC(Cc1cnc2cc(N)cc(N)c2n1)c1ccc(cc1)C(=O)NC(CCCNC(=O)c1ccccc1C(=O)O)C(=O)O	69766	CHEMBL202
Nc1[nH]c(=O)c2CC(Cc3ccc(cc3)C(=O)NC(CCC(=O)O)C(=O)O)CNc2n1	189754	CHEMBL3690
COc1ccc(CCCN2CCC(CCC(=O)c3cc(Cl)c(N)c4OCCOc34)CC2)cc1OC	105411	CHEMBL1875
NC(=N)NCCCC(NCC(=O)NC(=O)C(CCCNC(=N)N)NS(=O)(=O)Cc1ccccc1)C(=O)c1nccs1	270801	CHEMBL204
CNC(C(c1ccccc1)c1ccccc1)C(=O)N1CCCC1C(=O)NC(CCCNC(=N)N)C(=O)c1nc2ccccc2s1	435308	CHEMBL204
OC(=O)CNC(=O)c1cccc2c3CC4(O)C5Cc6ccc(O)c7OC(c3[nH]c12)C4(CCN5CC1CC1)c67	217411	CHEMBL236
OC(=O)CN(C1CCCC1)C(=O)c1cccc(c1S)C(F)(F)F	184556	CHEMBL4074
COc1cccc(COc2ccc(OC)cc2CCCNC(=O)C)c1	620816	CHEMBL1946
CC(C)c1ccc(cc1)c1ccccc1C(=O)Nc1ccc2cc(ccc2n1)C(=O)NC(C(=O)N(C)Cc1ccc(F)cc1)c1ccccc1	1420784	CHEMBL2569
CC(C)C(N1CCC(=O)NC1=O)C(=O)NC(CC(O)C(Cc1ccccc1)NC(=O)COc1c(C)cccc1C)Cc1ccccc1	37280	CHEMBL243
FCc1nc(cs1)C#Cc1cc(F)cc(c1)C#N	382415	CHEMBL2564
Oc1c(Br)cc(Br)cc1CN(C(=O)Nc1ccccc1)c1ccccc1Br	1166557	CHEMBL1795135
FC(F)(F)c1cccc(c1)N1CCN(CCCNC(=NC#N)c2ccccn2)CC1	1268048	CHEMBL322
CC(C)C(NC(=O)C(CCC(=O)O)NC(=O)C(CC(=O)O)NC(=O)C)C(=O)NC(CC(=O)O)C(=O)CCCc1ccccc1	300628	CHEMBL2334
COc1ccc(cc1)S(=O)(=O)N(CC(C)C)CC(O)C(Cc1ccccc1)NC(=O)C1CN(C(=O)O1)c1cccc(c1)C(=O)C	364370	CHEMBL243
Nc1nc(N)c2cc(CNc3ccc(cc3)C(=O)NC(CCC(=O)O)C(=O)O)ccc2n1	106802	CHEMBL202
CC(Cn1c(C)ncc1[N+](=O)[O-])OC(=O)C=Cc1ccc(C)cc1	1165342	CHEMBL1795135
CC(Cn1c(C)ncc1[N+](=O)[O-])OC(=O)C=Cc1ccccc1F	1165612	CHEMBL1795135
CC(C)(C)c1cc(NC(=O)NCc2ccccc2Sc2ccc3nnc(c4ccccc4SCCO)n3c2)n(n1)c1ccc(O)c(Cl)c1	1273600	CHEMBL260
CC(=O)NCCCCC(NC(=O)C1Cc2ccccc2CN1C(=O)C(N)Cc1c(C)cc(O)cc1C)C(=O)Nc1ccccc1	1341203	CHEMBL3222
CN(Cc1ccc(F)cc1)C(=O)C(NC(=O)c1ccc2nc(NC(=O)c3ccccc3c3ccc(cc3)C(F)(F)F)ccc2c1)c1ccccc1	1420779	CHEMBL2569
Nc1c(cc(c2ccccc2)n1c1ccncc1)c1nc2ccccc2[nH]1	1446333	CHEMBL4883
Cc1ccc(cc1)c1c(NS(=O)(=O)c2ccc(cc2)C(C)(C)C)ncnc1OCCOc1ncc(cn1)c1ccsc1	187132	CHEMBL4130
Cc1ccc(cc1)c1c(NS(=O)(=O)c2ccc(cc2)C(C)(C)C)ncnc1OCCOc1ncc(Cl)cn1	187339	CHEMBL4130
CSc1cnc(OCCOc2ncnc(NS(=O)(=O)c3ccc(cc3)C(C)(C)C)c2c2ccc(Cl)cc2)nc1	187340	CHEMBL4130
Cc1ccc(cc1)c1c(NS(=O)(=O)c2ccc(cc2)C(C)(C)C)ncnc1OCCOc1ncc(cn1)c1occc1	187513	CHEMBL4130
COc1ccc(cc1)c1c(NS(=O)(=O)c2ccc(cc2)C(C)(C)C)ncnc1OCCOc1ncc(SC)cn1	187804	CHEMBL4130
CCC(C)(C)c1ccc(cc1)S(=O)(=O)Nc1ncnc(OCCOc2ncc(Br)cn2)c1c1ccc(C)cc1	187970	CHEMBL4130
CCCCCCSc1nsnc1C1=CCCN(C)C1	215225	CHEMBL216
NC(=N)c1cccc(c1)n1nc(cc1C(=O)Nc1ncc(cn1)c1ccccc1S(=O)(=O)N)C(F)(F)F	256588	CHEMBL244
Cc1ccc(cc1)c1c(NS(=O)(=O)c2ccc(cc2)C(C)(C)C)ncnc1OCCOc1ncc(cn1)c1cccs1	296020	CHEMBL4130
Nc1[nH]c(=O)c2NC(CCNc3ccc(cc3)C(=O)NC(CCC(=O)O)C(=O)O)CNc2n1	30621	CHEMBL3972
NCc1ccc(Cl)cc1CNC(=O)Cc1c(ccc(NCC(F)(F)c2ccccn2)n1=O)C#N	325871	CHEMBL204
Clc1ccc(c(Cl)c1)n1nc(C(=O)NN2CCCCCC2)c2CCCc3cc(Cl)ccc3c12	374569	CHEMBL3037
CN(Cc1cc(ccc1c1ccccc1S(=O)(=O)Nc1onc(C)c1C)c1occn1)C(=O)Cc1ccc(cc1)C(F)(F)F	38906	CHEMBL252
COc1ccc2[nH]c(CN3CCc4ccccc34)c(CCNC(=O)C3CCC3)c2c1	496634	CHEMBL1946
COc1cc2Cc3sc(N)nc3c2cc1OC	59306	CHEMBL251
CN1CCC(CC1)c1ccc(Nc2nc(N)n(n2)c2ccccn2)cc1	1179926	CHEMBL1936
NC(Cc1ccc(O)cc1)C(=O)N1CCCC1C(=O)NC(Cc1c[nH]c2ccccc12)C(=O)NC(Cc1ccccc1)C(=O)N	139449	CHEMBL233
Cc1ccc(cc1)c1c(NS(=O)(=O)c2ccc(cc2)C(C)(C)C)ncnc1OCCOc1ncc(Br)cn1	187303	CHEMBL4130
CSc1cnc(OCCOc2ncnc(NS(=O)(=O)c3ccc(cc3)C(C)(C)C)c2c2ccc(C)cc2)nc1	187308	CHEMBL4130
COC(=O)CCc1ccc(OCC(O)CNC(C)C)cc1	43354	CHEMBL213
OCC1OC(CC1O)n1cnc2C(O)CN=CNc12	453578	CHEMBL2966
Oc1ccc(cc1)C1C(=O)Nc2ccccc2c2ccnc3[nH]cc1c23	574076	CHEMBL2971
CCCC(=O)NCCCc1cc(OC)ccc1OCc1ccccc1	621881	CHEMBL1946
CC(C)C(NC(=O)C(NC(=O)C(CCC(=O)O)NC(=O)C(Cc1c(C)cccc1C)NC(=O)C(C)NC(=O)C(N)Cc1ccc(O)cc1)C(C)C)C(=O)NCC(=O)N	285153	CHEMBL269
CSc1cnc(OCCOc2ncnc(NS(=O)(=O)c3ccc(cc3)C(C)(C)C)c2c2ccc3OCOc3c2)nc1	187075	CHEMBL4130
CC(CC1CNc2nc(N)[nH]c(=O)c2N1)Cc1ccc(cc1)C(=O)NC(CCC(=O)O)C(=O)O	30622	CHEMBL3972
OCC1OC(C(O)C1O)N1C=CC(O)NC1=O	139402	CHEMBL4502
CC(C)C(N1CCC(O)NC1=O)C(=O)NC(CC(O)C(Cc1ccccc1)NC(=O)COc1c(C)cccc1C)Cc1ccccc1	37315	CHEMBL243
N=[N+]=[N-]	310020	CHEMBL261
CC(C)C(N1CCCNC1=O)C(=O)NC(CC(O)C(Cc1ccccc1)NC(=O)COc1c(C)cccc1C)Cc1ccccc1	37316	CHEMBL243
COc1ccc(CC(C)(C)NCC(O)COc2cccc3[nH]c(=O)[nH]c23)cc1	500006	CHEMBL210
CC(Cn1c(C)ncc1[N+](=O)[O-])OC(=O)C=Cc1ccccc1	1165611	CHEMBL1795135
O=n1ccccc1C(F)(F)CNc1ncc(Cl)n(CC(=O)NCc2cc(Cl)ccc2n2cnnn2)c1=O	167371	CHEMBL204
CCCCCN(C)CC(=O)C(CC(=O)O)NC(=O)C(CC)n1cc(nc(NCc2nonc2C)c1=O)C(C)(C)C	300869	CHEMBL2334
O=C(CCCCN1CCC(CNC(=O)c2c3OCCCn3c3ccccc23)CC1)OCc1ccccc1	1055218	CHEMBL1875
CCCCCCCCCCCCN(CCCCCCCCCCCC)C(CCC(=O)NC(CCCC(N)C(=O)O)C(=O)O)C(=O)O	1078297	CHEMBL1293222
CCOC(Cc1ccc(OCc2nc(oc2C)c2cccs2)cc1)C(=O)O	1168032	CHEMBL235
FC(F)(CNc1ncc(Cl)n(CC(=O)NCc2cc(Cl)ccc2n2cnnn2)c1=O)c1ccccn1	167592	CHEMBL204
Nc1c(cc(c2ccccc2)n1c1nc2ccccc2[nH]1)c1nc2ccccc2[nH]1	1446317	CHEMBL4883
COc1ccccc1N1CCN(CCCNC(=NC#N)c2ccccn2)CC1	1268041	CHEMBL322
CC1C2Cc3ccc(cc3C1(C)CCN2CC1CC1)C(=O)NCCc1ccc(cc1)c1ccc2OCOc2c1	1448005	CHEMBL233
Nc1nc(N)c2cc(CNc3ccc(C(=O)NC(CCC(=O)O)C(=O)O)c4ccccc34)cnc2n1	220544	CHEMBL2363
Nc1nc(N)c2cc(CNc3ccc(cc3)C(=O)NC(CCC(=O)O)C(=O)O)cnc2n1	9121	CHEMBL2363
CCOC(=O)Cn1c(Cn2c3nc4ccccc4c(=O)[nH]c3nc3ccccc23)nc2ccccc12	1446322	CHEMBL4883
CSc1cnc(OCCOc2ncnc(NS(=O)(=O)c3ccc(cc3)C(C)(C)C)c2c2ccc(cc2)C(F)(F)F)nc1	187171	CHEMBL4130
COc1cnc(OCCOc2ncnc(NS(=O)(=O)c3ccc(cc3)C(C)(C)C)c2c2ccc(C)cc2)nc1	187369	CHEMBL4130
NCc1nc2ccccc2c(c2ccccc2)c1C(=O)NCc1cc(cc(c1)C(F)(F)F)C(F)(F)F	33766	CHEMBL249
NC(Cc1ccccc1)C(=O)N1CCCC1C(=O)NC(CCCNC(=N)N)C(=O)O	19272	CHEMBL204
Clc1ccc2c(NCCCCCNC(=O)CCCc3c[nH]c4ccccc34)c3CCCCc3nc2c1	374466	CHEMBL220
CC(N(C)C(=O)C(N)Cc1c(C)cc(O)cc1C)C(=O)NC1Cc2ccccc2CN(CC(=O)N)C1=O	1422406	CHEMBL233
COc1ccccc1C=CC(=O)OC(C)Cn1c(C)ncc1[N+](=O)[O-]	1165615	CHEMBL1795135
Nc1nc(N)c2nc(CNc3ccc(cc3)C(=O)NC(CCC(=O)O)C(=O)O)cnc2n1	374019	CHEMBL202
Oc1ccc2CC3N(CC4CC4)CCC45C(Oc1c24)C(=O)C1(CCc2ccccc2C1)CC35O	170669	CHEMBL3222
Oc1cc(Cl)ccc1Oc1ccc(Cl)cc1Cl	64200	CHEMBL4150
CN1C2CCCC1C(C(C2)c1ccccc1)C(=O)c1ccccc1	238102	CHEMBL338
COc1ccccc1C(=O)C1C(=O)CCCC1=O	116040	CHEMBL3203
Nc1[nH]c(=O)c2SC(CCc3ccc(cc3)C(=O)NC(CCC(=O)O)C(=O)O)CNc2n1	135393	CHEMBL2121
CC(C)Oc1ccc(cc1)c1ccccc1C(=O)Nc1ccc2cc(ccc2n1)C(=O)NC(C(=O)N(C)Cc1ccc(F)cc1)c1ccccc1	1420788	CHEMBL2569
CCCCCSc1nsnc1C1=CCCN(C)C1	215246	CHEMBL216
O=n1c(NCC(F)(F)c2ccccn2)ccc(C#N)c1CC(=O)NCc1cc(Cl)ccc1n1cnnn1	325830	CHEMBL204
CCC(CCC(C)(C)O)C(C)C1CCC2C(=CC=C3CC(O)CC(O)C3=C)CCCC12C	369753	CHEMBL1977
CC(C)(C)OC(=O)Nc1cccc(c1)c1onc(c1)C(=O)NCCCCCCC(=O)NO	488315	CHEMBL1829
CC(C)(C)OC(=O)Nc1cccc(c1)c1onc(c1)C(=O)NCCCCCCC(=O)NO	488315	CHEMBL1865
CC(C)c1c(CCC(O)CC(O)CC(=O)O)c(cn1C(C)C)c1ccc(F)cc1	268368	CHEMBL402
CC12CC(O)C3C(CCC4=CC(=O)C=CC34C)C1CCC2(O)C(=O)CO	27370	CHEMBL1994
CC(C)(Cc1ccc2ccccc2c1)NCC(O)COc1cccc(Cl)c1C#N	300499	CHEMBL228
CC(C)(Cc1ccc2ccccc2c1)NCC(O)COc1ccccc1C#N	333873	CHEMBL238
CCCCC(O)C=CC1CCC(=O)N1CCc1ccc(cc1)C(=O)O	414343	CHEMBL1836
CSCC1CN(Cc2c[nH]c3c(N)ncnc23)CC1O	442194	CHEMBL2866
CC(C)(C)OC(=O)Nc1ccc(cc1)c1onc(c1)C(=O)NCCCCCCC(=O)NO	488393	CHEMBL1865
CC1CN(CCN1c1nnc(c2ccc(cc2)C(F)(F)F)c2ccccc12)C(=O)c1ccccc1	633488	CHEMBL6080
Cc1nc2nc(N)nc(N)c2c(C)c1CNc1ccc(cc1)C(=O)NC(CCC(=O)O)C(=O)O	23504	CHEMBL4564
Cc1cc(O)cc(C)c1CC(N)C(=O)NC(CCCNC(=N)N)C(=O)NC(Cc1ccccc1)C(=O)NCCC(=O)N	30500	CHEMBL270
CCC(O)(CC)CSC(C)C1=CCC2C(=CC=C3CC(O)C(OCCO)C(O)C3)CCCC12C	1337059	CHEMBL5601
Nc1nc2c(CNC(CO)CO)c[nH]c2c(=O)[nH]1	454611	CHEMBL4338
Nc1nc(N)c2nc(CCc3ccc(cc3)C(=O)NC(CCC(=O)O)C(=O)O)cnc2n1	7891	CHEMBL4564
CN(Cc1cnc2nc(N)nc(N)c2c1C)c1ccc(cc1)C(=O)NC(CCC(=O)O)C(=O)O	9177	CHEMBL4564
Nc1c(cc(c2ccccc2)n1Cc1nc2ccccc2[nH]1)c1nc2ccccc2[nH]1	1446318	CHEMBL4883
CC(=O)Sc1c(C)cccc1C(=O)N(CC(=O)O)C1CCCC1	184489	CHEMBL4074
Cn1nnc(n1)c1o[nH]c(=O)c1CC(N)C(=O)O	321760	CHEMBL3504
Nc1c(cc(c2ccccc2)n1c1cccc(Cl)c1)C#N	1446328	CHEMBL4883
Nc1nc(N)c2nc(CNc3ccc(cc3)C(=O)NC(CCC(=O)O)C(=O)O)cnc2n1	374019	CHEMBL4564
CC(NC(=O)C(N)Cc1ccc(O)cc1)C(=O)NCC(=O)N(C)C(Cc1ccccc1)C(=O)NCCO	58836	CHEMBL270
CC(Cc1cnc2nc(N)nc(N)c2n1)c1ccc(cc1)C(=O)NC(CCC(=O)O)C(=O)O	6580	CHEMBL4564
OCC1OC(CC1O)n1cnc2C(O)C=NC=Nc12	1063667	CHEMBL1910
OCC1OC(CC1O)n1cnc2C(O)CCC=Nc12	1384361	CHEMBL1910
FCCCc1ccc2n(CCN3CCCCCC3)c(=O)sc2c1	1442754	CHEMBL3602
NC1CCC(CNC(=O)C2CCCN2C(=O)C(NS(=O)(=O)Cc2ccccc2)C(c2ccccc2)c2ccccc2)CC1	280333	CHEMBL204
COc1ccccc1Oc1c(NS(=O)(=O)c2ccc(cc2)C(C)(C)C)nc(nc1OCCOc1ncc(Br)cn1)N1CCC(O)CC1	281137	CHEMBL4130
CN(Cc1cnc2nc(N)nc(N)c2n1)c1ccc(C(=O)NC(CCC(=O)O)C(=O)O)c2ccccc12	219568	CHEMBL2363
OC(=O)CCc1cc(CCNS(=O)(=O)c2ccc(Cl)cc2)cc(Cc2ccncc2)c1	100249	CHEMBL3156
Cc1ccc(cc1)c1c(NS(=O)(=O)c2ccc(cc2)C(C)(C)C)ncnc1OCCOc1ncc(CO)cn1	186392	CHEMBL4130
CC(C)(Cc1cnc2nc(N)nc(N)c2n1)c1ccc(cc1)C(=O)NC(CCC(=O)O)C(=O)O	25248	CHEMBL4564
COc1cc(Cc2cnc(N)nc2N)cc(OC)c1OC	1216	CHEMBL2363
CC(C)C(NC(=O)C(NC(=O)C(CCC(=O)O)NC(=O)C(Cc1ccccc1)NC(=O)C(C)NC(=O)C(N)Cc1ccc(O)cc1)C(C)C)C(=O)NCC(=O)O	66780	CHEMBL269
CCN(Cc1cnc2nc(N)nc(N)c2c1C)c1ccc(cc1)C(=O)NC(CCC(=O)O)C(=O)O	9146	CHEMBL4564
CCOC(=C1C(C#Cc2ccccc2)C(C(NC1C)c1ccccc1)C(=O)OCc1ccc(cc1)[N+](=O)[O-])O	141749	CHEMBL256
O=C1C2C3CCC(C3)C2C(=O)N1CCCCN1CCN(CC1)c1ncccn1	1051166	CHEMBL273
Cn1nnc(n1)c1o[nH]c(=O)c1CC(N)C(=O)O	321760	CHEMBL3505
COc1cccc(C=CC(=O)OC(C)Cn2c(C)ncc2[N+](=O)[O-])c1	1165618	CHEMBL1795135
CCCN(CCCCNC(=O)c1ccc(cc1)c1ccccc1)C1CCn2nccc2C1	1140658	CHEMBL234
CC(C)(C)c1ccc(cc1)c1ccccc1C(=O)Nc1ccc2cc(ccc2n1)C(=O)NC(C(=O)NCc1ccc(F)cc1)c1ccccc1	1420795	CHEMBL2569
CCC(Cc1cnc2nc(N)nc(N)c2n1)c1ccc(cc1)C(=O)NC(CCC(=O)O)C(=O)O	6614	CHEMBL4564
NC(=N)c1ccc(CNC(=O)C2CCCN2C(=O)C(NS(=O)(=O)N)C(c2ccccc2)c2ccccc2)cc1	199240	CHEMBL204
NC(=O)c1ccc(cc1)c1cccc(Cn2c(=O)n(O)c(=O)c3sccc23)c1	305373	CHEMBL5027
CCN(NC(=O)OC(C)CC1CCCCC1)C#N	317893	CHEMBL268
Oc1ccc2CC3N(CC4CC4)CCC45C(Oc1c24)C(=O)CCC35NC(=O)CCc1ccc(Cl)cc1	360722	CHEMBL237
COc1ccc(CCNC(=O)c2cnc(nc2NCC(C)(C)C)C#N)cc1	366432	CHEMBL268
COc1cccc(CCNC(=O)c2cnc(nc2NCC(C)(C)C)C#N)c1	366436	CHEMBL268
CC(C)(C)CNc1nc(ncc1C(=O)NCCc1ccc(OCCn2ccnc2)cc1)C#N	366458	CHEMBL268
CC(C)(C)CNc1nc(ncc1C(=O)NCCc1cccc(OCCn2ccnc2)c1)C#N	366459	CHEMBL268
CC(CCC(C)(C)O)C(C)C1CCC2C(=CC=C3CC(O)CC(O)C3=C)CCCC12C	369738	CHEMBL1977
CCN(C1CCN(CC1)C(C)CC(NC(=O)C1CCC1)c1ccccc1)C(=O)NCc1ccc(Cl)c(Cl)c1	518476	CHEMBL274
NC(=N)c1ccc(CNC(=O)C2CCCN2C(=O)C(NS(=O)(=O)NC2CCCCC2)C(c2ccccc2)c2ccccc2)cc1	641224	CHEMBL204
NC(=N)c1ccc(CNC(=O)C2CCCN2C(=O)C(NS(=O)(=O)N)C(c2ccccc2)c2ccccc2)cc1	641226	CHEMBL204
CCOC(=O)CCc1ccc(OCC(O)CNC(C)(C)Cc2ccc3ccccc3c2)c(c1)C#N	677960	CHEMBL1878
Brc1cccc(Nc2ncnc3cc4ccccc4cc23)c1	101343	CHEMBL203
CN(C)CCC=C1c2ccccc2COc2ccccc12	1051118	CHEMBL4701
Oc1ccc2CC3C4CCCCC4(CCN3CC#C)c2c1	1153676	CHEMBL233
Oc1ccc2CC3C4CCCCC4(CCN3CC#C)c2c1	1153676	CHEMBL237
Oc1ccc2CC3C4CCCCC4(CCN3CC#C)c2c1	1153676	CHEMBL3952
CS(=O)(=O)NC(C(c1ccccc1)c1ccccc1)C(=O)N1CCCC1C(=O)NCc1ccc(cc1)C(=N)N	2664	CHEMBL204
CCCN(Cc1cnc2nc(N)nc(N)c2n1)c1ccc(cc1)C(=O)NC(CCC(=O)O)C(=O)O	285485	CHEMBL4564
CC(C)(Cc1ccc2ccccc2c1)NCC(O)COc1cccc(Cl)c1C#N	300499	CHEMBL1878
CC(C)(Cc1ccc2ccccc2c1)NCC(O)COc1ccccc1C#N	333873	CHEMBL222
CC(C)(Cc1ccc2ccccc2c1)NCC(O)COc1ccccc1C#N	333873	CHEMBL228
CC(C)(Cc1ccc2ccccc2c1)NCC(O)COc1ccccc1C#N	333873	CHEMBL1878
CCN1CCCC1CNC(=O)c1cc(Br)cc(OC)c1OC	63741	CHEMBL217
Nc1c(cc(c2ccccc2)n1c1nc2ccccc2[nH]1)C#N	1446330	CHEMBL4883
CC(Cc1cnc2nc(N)nc(N)c2n1)c1ccc(cc1)C(=O)NC(CCC(=O)O)C(=O)O	1352945	CHEMBL4564
Nc1[nH]c(=O)c2SC(CCc3ccc(s3)C(=O)NC(CCC(=O)O)C(=O)O)CNc2n1	134849	CHEMBL2121
Oc1ccc2CC3C4CCCCC4(CCN3CC#C)c2c1	1153676	CHEMBL4354
Nc1c(cc(c2ccccc2)n1c1ccc(Br)cc1)C#N	1446327	CHEMBL4883
Nc1c(cc(c2ccccc2)n1c1ccc(Cl)cc1)C#N	1446329	CHEMBL4883
Cc1nc2ccc(cc2nc1C=Cc1nc(NC2CCS(=O)(=O)C2)cc(n1)N1CCCC1)C(F)(F)F	1441256	CHEMBL4409
NCc1ccc(Cl)cc1CNC(=O)Cn1c(cnc(NCC(F)(F)c2ccccn2=O)c1=O)Cl	192533	CHEMBL204
Nc1nc2c(CNC(CO)C(O)CO)c[nH]c2c(=O)[nH]1	454612	CHEMBL4338
COC(=O)C1C2CCCC(CC1c1ccccc1)N2C	238012	CHEMBL338
Nc1nc(N)c2cc(CNc3ccc(C(=O)NC(CCC(=O)O)C(=O)O)c4ccccc34)cnc2n1	220544	CHEMBL4564
Nc1nc(N)c2cc(CNc3ccc(cc3)C(=O)NC(CCC(=O)O)C(=O)O)cnc2n1	9121	CHEMBL4564
CC(C)(C)c1cccc(c1)C(=O)C(F)(F)F	142855	CHEMBL220
Cc1cc(O)cc(O)c1CC(N)C(=O)N1Cc2ccccc2CC1C(=O)NC(Cc1ccccc1)C(=O)NC(CCCCNC(=O)OCc1ccccc1)C(=O)O	441033	CHEMBL3222
Cc1ccc(cc1)c1oc(C)c(CCCCON=C(CCC(=O)O)c2ccccc2)n1	475135	CHEMBL239
COc1ccccc1Oc1c(NS(=O)(=O)c2ccc(cc2)C(C)(C)C)ncnc1OCCOc1ncc(Br)cn1	187146	CHEMBL4130
Cn1nnc(n1)c1o[nH]c(=O)c1CC(N)C(=O)O	321760	CHEMBL3503
CCC(Cc1cnc2nc(N)nc(N)c2n1)c1ccc(cc1)C(=O)NC(CCC(=O)O)C(=O)O	1352948	CHEMBL4564
CC(c1ccc(F)cc1)c1cc(CCNS(=O)(=O)c2ccc(Cl)cc2)cc(CCC(=O)O)c1	100206	CHEMBL3156
COc1ccc(Cc2cc(CCNS(=O)(=O)c3ccc(Cl)cc3)cc(CCC(=O)O)c2)cc1	100220	CHEMBL3156
C[N+]1(C)C2CCC1CC(CC(C#N)(c1ccccc1)c1ccccc1)C2	567939	CHEMBL216
OC(=O)C(CCc1ccccc1)NC1Cc2ccccc2C2CCCC(N2C1=O)C(=O)O	127838	CHEMBL1808
CC12CCC(C)(CC1C1=CC(=O)C3C4(C)CCC(O)C(C)(C)C4CCC3(C)C1(C)CC2)C(=O)NCCO	182829	CHEMBL2908
NC(=N)c1ccc(CNC(=O)C2CCCN2C(=O)C(NS(=O)(=O)N)C(c2ccccc2)c2ccccc2)s1	198634	CHEMBL204
CC(C)NCCCOc1ccc(cc1CC=C)c1ccccc1	220094	CHEMBL3815
CN(Cc1cnc2nc(N)nc(N)c2n1)c1ccc(cc1)C(=O)NC(CCNC(=O)N)C(=O)O	2442	CHEMBL4564
CC(=O)Nc1cccc(c1)c1cccc(Cn2c(=O)n(O)c(=O)c3sccc23)c1	305358	CHEMBL5027
CCCN(NC(=O)OC(C)CC1CCCCC1)C#N	318191	CHEMBL268
CC(C)CN(NC(=O)OC(C)CC1CCCCC1)C#N	318192	CHEMBL268
Clc1ccc(c(Cl)c1)n1nc(C(=O)NN2CCCC2)c2CCCc3cc(Cl)ccc3c12	374568	CHEMBL3037
COc1cc(Cl)cc(C(=O)Nc2ccc(Cl)cn2)c1NC(=O)c1scc(CN(C)C2=NCCC2)c1Cl	382071	CHEMBL244
COc1cc(Cl)cc(C(=O)Nc2ccc(Cl)cn2)c1NC(=O)c1scc(CN2CCN=C2SC)c1Cl	382076	CHEMBL244
COc1cc(Cl)cc(C(=O)Nc2ccc(Cl)cn2)c1NC(=O)c1scc(CN2CCN=C2)c1Cl	382078	CHEMBL244
CN1CCN(Cc2cc(ccc2c2ccccc2S(=O)(=O)Nc2onc(C)c2C)c2occn2)C1=O	38859	CHEMBL252
CN(Cc1cc(ccc1c1ccccc1S(=O)(=O)Nc1onc(C)c1C)c1occn1)C(=O)CCc1ccccc1	38908	CHEMBL252
NC(Cc1ccc(OP(=O)(O)O)c(N)c1)C(=O)NC1(CCCCC1)C(=O)NC(CC(=O)N)C(=O)N	73586	CHEMBL3663
CCCCCOc1nsnc1C1=CCCN(C)C1	161354	CHEMBL216
CCC(=O)N(C1CCN(CC(O)c2ccccc2)CC1C)c1ccccc1	199550	CHEMBL2858
CC12CCC3C(CCc4cc(O)ccc34)C1CCC2O	27626	CHEMBL206
COc1ccc(cc1)S(=O)(=O)N(CC(C)C)CC(O)C(Cc1ccccc1)NC(=O)C1CN(C(=O)O1)c1ccc(cc1)C(=O)C	364371	CHEMBL243
CCN(CCCc1ccc(F)cc1)CC(O)C(C)NC(=O)Nc1cc(CC)cc(c1)c1nnnn1C	423924	CHEMBL3473
CN(Cc1cnc2nc(N)nc(N)c2n1)c1ccc(cc1)C(=O)NC(CCC(=O)O)C(=O)O	49931	CHEMBL2902
Oc1ccc2CC3N(CC4CC4)CCC45C(Oc1c24)C(=O)C1(CCc2ccccc2C1)CC35O	170671	CHEMBL3222
OC(=O)CN(C1CCCC1)C(=O)c1cc(Cl)cc(Cl)c1S	184463	CHEMBL4074
Nc1c(cc(c2ccccc2)n1c1cccc(Br)c1)C#N	1446326	CHEMBL4883
Cc1ccc(cc1)c1c(NS(=O)(=O)c2ccc(cc2)C(C)(C)C)ncnc1OCCOc1ncc(Br)cn1	187303	CHEMBL252
Nc1c(cc(c2ccccc2)n1c1cccc(Cl)c1)c1nc2ccccc2[nH]1	1446336	CHEMBL4883
Nc1c(cc(c2ccccc2)n1c1ccc(Cl)cc1)c1nc2ccccc2[nH]1	1446337	CHEMBL4883
CC(C)CN(CC(O)C(Cc1ccccc1)NC(=O)OC1CC2CCOC2C1)S(=O)(=O)c1ccc(CO)cc1	356299	CHEMBL243
Nc1nc(N)c2nc(CNc3ccc(C(=O)NC(CCC(=O)O)C(=O)O)c4ccccc34)cnc2n1	220381	CHEMBL4564
Cc1cccc(C(=O)N(CC(=O)O)C2CCCC2)c1S	184521	CHEMBL4074
CN(Cc1cnc2nc(N)nc(N)c2c1)c1ccc(C(=O)NC(CCC(=O)O)C(=O)O)c2ccccc12	220380	CHEMBL4564
COc1cc(OC(=O)OCC2=CC3C4OC5(Cc6ccccc6)OC4(CC(C)C3(O5)C3C=C(C)C(=O)C3(O)C2)C(=C)C)cc(I)c1O	591075	CHEMBL4794
CN(Cc1cnc2nc(N)nc(N)c2n1)c1ccc(cc1)C(=O)NC(CNC(=O)NC(CCC(=O)O)C(=O)O)C(=O)O	2257	CHEMBL4564
Nc1nc2c(ncn2C2OC(COP(=O)(O)OP(=O)(O)OP(=S)(O)O)C(O)C2O)c(=O)[nH]1	1050010	CHEMBL237
Oc1ccc2c(CC3C4CCCCC24CCN3CC=CI)c1	1387196	CHEMBL4354
OC(=O)CN(C1CCCC1)C(=O)c1ccccc1S	184182	CHEMBL4074
CC(C)CC(NC(=O)c1oc2ccc(OCCN3CCOCC3)cc2c1)C(=O)NC1CCCN(CC1=O)C(=O)Cc1cccc(c1)c1ccccn1	42658	CHEMBL268
CN(Cc1cnc2nc(N)nc(N)c2c1C)c1ccc(C(=O)NC(CCC(=O)O)C(=O)O)c2ccccc12	219657	CHEMBL4564
CC1C2Cc3ccc(cc3C1(C)CCN2CC1CC1)C(=O)NCCc1ccc(cc1)c1ccc(O)cc1	1448001	CHEMBL233
CN(CCCOc1ccc(Cl)cc1Cl)CC#C	4381	CHEMBL1951
CN(Cc1cnc2nc(N)nc(N)c2n1)c1ccc(cc1)C(=O)NC(CNC(=O)c1ccc(Cl)cc1)C(=O)O	2854	CHEMBL4564
CCC(=O)N(C1CCC(CC(O)c2ccccc2)CC1C)c1ccccc1	1337101	CHEMBL270
CC(C)CC(NC(=O)C(Cc1ccccc1)NC(=O)CNC(=O)C1(CCCCC1O)NC(=O)C(N)Cc1ccc(O)cc1)C(=O)O	1387444	CHEMBL269
Nc1ncc(CCCCc2ccc(cc2)C(=O)NC(CCC(=O)O)C(=O)O)c(N)n1	238851	CHEMBL202
Cc1cc(C(=O)Nc2ccc(cc2F)c2ccccc2S(=O)(=O)N)n(n1)c1cccc(c1)C(=N)N	255970	CHEMBL244
NC(=N)c1cccc(c1)n1nc(cc1C(=O)Nc1ccc(cc1F)c1ccccc1S(=O)(=O)N)C(F)(F)F	256587	CHEMBL244
CS(=O)(=O)NC(C(c1ccccc1)c1ccccc1)C(=O)N1CCCC1C(=O)NCc1ccc(s1)C(=N)N	2663	CHEMBL204
COc1ccc(cc1CC(=O)NC(C(C)C)C(=O)NC(CC(=O)O)C(=O)CSCc1ccccc1)S(=O)(=O)C	300646	CHEMBL2334
CCCCCCN(C)CC(=O)C(CC(=O)O)NC(=O)C(CC)n1cc(nc(NCc2nonc2C)c1=O)C(C)(C)C	300985	CHEMBL2334
CC(C)CN(C(CCCCNC(=O)OCC1c2ccccc2c2ccccc12)C(=O)O)S(=O)(=O)c1ccc(C)cc1	301634	CHEMBL243
COc1ccc(cc1)S(=O)(=O)N(CC(O)C(Cc1ccccc1)NC(=O)OC1COC2OCCC12)OC1CCCC1	316166	CHEMBL243
Nc1cccc(c1)S(=O)(=O)N(CC(O)C(Cc1ccccc1)NC(=O)OC1COC2OCCC12)OC1CCCC1	316167	CHEMBL243
Nc1ccc(cc1)S(=O)(=O)N(CC(O)C(Cc1ccccc1)NC(=O)OC1COC2OCCC12)OC1CCCC1	316168	CHEMBL243
OC(CN(OC1CCCC1)S(=O)(=O)c1ccc(O)cc1)C(Cc1ccccc1)NC(=O)OC1COC2OCCC12	316169	CHEMBL243
OC(CN(OC1CCCC1)S(=O)(=O)c1ccc2OCOc2c1)C(Cc1ccccc1)NC(=O)OC1COC2OCCC12	316184	CHEMBL243
OC(CN(OC1CCCC1)S(=O)(=O)c1ccc2OCCOc2c1)C(Cc1ccccc1)NC(=O)OC1COC2OCCC12	316185	CHEMBL243
COc1ccc(cc1)S(=O)(=O)N(CC(O)C(Cc1ccccc1)NC(=O)OC1COC2OCCC12)OC1CCCC1	316186	CHEMBL243
Nc1cccc(c1)S(=O)(=O)N(CC(O)C(Cc1ccccc1)NC(=O)OC1COC2OCCC12)OC1CCCCC1	316187	CHEMBL243
OC(CN(OC1CCCCC1)S(=O)(=O)c1ccc(O)cc1)C(Cc1ccccc1)NC(=O)OC1COC2OCCC12	316189	CHEMBL243
OC(CN(OC1CCCCC1)S(=O)(=O)c1ccc2OCOc2c1)C(Cc1ccccc1)NC(=O)OC1COC2OCCC12	316190	CHEMBL243
OC(CN(OC1CCCCC1)S(=O)(=O)c1ccc2OCCOc2c1)C(Cc1ccccc1)NC(=O)OC1COC2OCCC12	316191	CHEMBL243
COc1ccc(cc1)S(=O)(=O)N(CC(O)C(Cc1ccccc1)NC(=O)C(CC(=O)N)NC(=O)c1ccc2ccccc2n1)OC1CCCC1	316241	CHEMBL243
CCNc1nccn1Cc1csc(C(=O)Nc2c(OC)cc(Cl)cc2C(=O)Nc2ccc(Cl)cn2)c1Cl	382085	CHEMBL244
Cc1noc(NS(=O)(=O)c2ccccc2c2ccc(cc2CN2CCC(C)(C)C2=O)c2occn2)c1C	38875	CHEMBL252
CN(Cc1cc(ccc1c1ccccc1S(=O)(=O)Nc1onc(C)c1C)c1occn1)C(=O)c1cc2ccccc2n1C	39154	CHEMBL252
CCc1cc(NC(=O)NC(C)C(O)CN(CCCc2ccc(F)cc2)CC2CC2)cc(c1)c1nnnn1C	423461	CHEMBL3473
COc1cc(Cl)cc(C(=O)Nc2ccc(Cl)cn2)c1NC(=O)c1ccc(cc1F)n1ccccc1=O	427741	CHEMBL244
NC(=N)c1ccc(CNC(=O)C2CCCN2C(=O)C(NS(=O)(=O)Cc2ccccc2)C(c2ccccc2)c2ccccc2)cc1	641225	CHEMBL204
CCC(=O)N(C1CCN(CC(O)c2ccccc2)CC1C)c1ccccc1	200411	CHEMBL2858
COc1cc(CN2C(Cc3ccccc3)C(O)CN(Cc3ccccc3)N(Cc3ccc(O)c(OC)c3)C2=O)ccc1O	212772	CHEMBL243
CCc1cc2c3c(N)nc(N)nc3ccc2n1C(C)(C)C	288766	CHEMBL2329
CC(CN1CC(C)OC(C)C1)Cc1ccc(cc1)C(C)(C)C	316299	CHEMBL4153
CC(C)CC(NC(c1ccc(cc1)c1ccc(cc1)N1CCNCC1)C(F)(F)F)C(=O)NCC#N	326812	CHEMBL268
CNc1nccn1Cc1csc(C(=O)Nc2c(OC)cc(Cl)cc2C(=O)Nc2ccc(Cl)cn2)c1Cl	382084	CHEMBL244
Cc1c(C)c2ccc(OCC(=O)NN)cc2oc1=O	1439787	CHEMBL3254
Cc1c(CNc2ccc(C(=O)NC(CCC(=O)O)C(=O)O)c3ccccc23)cnc2nc(N)nc(N)c12	220383	CHEMBL4564
CCN(CC)CCSc1nnc(COc2ccc3c(c(C)c(=O)oc3c2)C)s1	1439221	CHEMBL3254
CC(Cc1ccc(cc1)C(=O)NC(CCC(=O)O)C(=O)O)c1cnc2nc(N)nc(N)c2n1	107091	CHEMBL4564
Nc1nc(N)c2cc(CNc3ccc(C(=O)NC(CCC(=O)O)C(=O)O)c4ccccc34)ccc2n1	220382	CHEMBL4564
Cc1ccc2c(CCCc3c(nn(c23)c2ccc(Cl)cc2Cl)C(=O)NN2CCCCC2)c1	374605	CHEMBL3037
Cn1nnc(n1)c1o[nH]c(=O)c1CC(N)C(=O)O	321760	CHEMBL3753
OCC(CO)NCc1c[nH]c2c(=O)[nH]cnc12	453466	CHEMBL4338
CN(Cc1cnc2nc(N)nc(N)c2n1)c1ccc(C(=O)NC(CCC(=O)O)C(=O)O)c2ccccc12	219568	CHEMBL4564
CN(C)C(Cc1c(C)cc(O)cc1C)C(=O)N1Cc2ccccc2CC1C(=O)NCCCCCCNC(=O)C1Cc2ccccc2CN1C(=O)C(Cc1c(C)cc(O)cc1C)N(C)C	331981	CHEMBL3222
CN(Cc1cnc2nc(N)nc(N)c2c1)c1ccc(cc1)C(=O)NC(CCC(=O)O)C(=O)O	9180	CHEMBL4564
COc1ccccc1Oc1c(NS(=O)(=O)c2ccc(cc2)C(C)(C)C)nc(NCCO)nc1OCCOc1ncc(Br)cn1	280960	CHEMBL4130
CN(Cc1cnc2nc(N)nc(N)c2n1)c1ccc(cc1)C(=O)NC(CCCNC(=O)c1ccc(Cl)cc1)C(=O)O	2441	CHEMBL4564
CCC(Cc1ccc(cc1)C(=O)NC(CCC(=O)O)C(=O)O)c1cnc2nc(N)nc(N)c2n1	107290	CHEMBL4564
CCC(=O)N(C1CCN(CC(O)c2ccccc2)CC1C)c1ccccc1	544420	CHEMBL270
Oc1ccc(cc1)C1C(=O)Nc2ccccc2c2ccnc3[nH]cc1c23	574076	CHEMBL2148
Cc1c(C)c2ccc(OCC(=O)NN=Cc3ccc(Cl)cc3)cc2oc1=O	1439781	CHEMBL3254
CC1C2Cc3ccc(cc3C1(C)CCN2CC1CC1)C(=O)NCCc1ccc(cc1)c1ccc(O)cc1	1448000	CHEMBL233
CC1C2Cc3ccc(cc3C1(C)CCN2CC1CC1)C(=O)NCCc1ccc(cc1)c1ccccc1O	1448003	CHEMBL233
Clc1ccc(Oc2cc(OCC3CCCN3)cnc2Cl)cn1	567692	CHEMBL2584
NS(=O)(=O)N	280577	CHEMBL1649055
Cc1c(C)c2ccc(OCc3nnc(SCCN4CCOCC4)s3)cc2oc1=O	1439225	CHEMBL3254
Nc1nc(N)c2cc(CN(CC#C)c3ccc(cc3)C(=O)NC(CCC(=O)O)C(=O)O)cnc2n1	186718	CHEMBL4564
Cc1c(C)c2ccc(OCC(=O)NN3C(SCC3=O)c3ccc(Cl)cc3)cc2oc1=O	1439785	CHEMBL3254
CC(=O)NCCC1=C(Cc2ccc3OCCc3c12)c1csc2ccccc12	1145579	CHEMBL1946
COc1ccc(cc1)S(=O)(=O)N(Cc1cn(CCF)nn1)C(C(C)C)C(=O)NO	1357956	CHEMBL280
NC(=N)NCCCC(NC(=O)C(Cc1ccccc1)NC(=O)C(Cc1cnc[nH]1)NC(=O)CCCc1ccccc1)C(=O)NC(Cc1c[nH]c2ccccc12)C(=O)N	144237	CHEMBL3795
CCCCCCN(C)CNCC(=O)C(CC(=O)O)NC(=O)C(CC)n1cc(CC)nc(NCc2nonc2C)c1=O	300926	CHEMBL2334
CCCCCCN(C)CNCC(=O)C(CC(=O)O)NC(=O)C(CC)n1cc(nc(NCc2nonc2C)c1=O)C(C)(C)C	300952	CHEMBL2334
CC(CC1CCCCC1)OC(=O)NN(Cc1ccccc1)C#N	317864	CHEMBL268
Oc1ccc2CC3N(CC4CC4)CCC45C(Oc1c24)C(=O)CCC35NCCCc1ccc(Cl)cc1	360601	CHEMBL237
COc1cc(Cl)cc(C(=O)Nc2ccc(Cl)cn2)c1NC(=O)c1scc(Cn2ccnc2N)c1Cl	382083	CHEMBL244
COc1ccc(cc1)S(=O)(=O)N(CC(C)C)CC(O)C(Cc1ccccc1)NC(=O)C1CN(C(=O)O1)c1cccc(c1)C(F)(F)F	364369	CHEMBL243
CC(C)CN(CC(O)C(Cc1ccccc1)NC(=O)C1CN(C(=O)O1)c1cccc(c1)C(=O)C)S(=O)(=O)c1ccc2OCOc2c1	364382	CHEMBL243
COc1cc2ncnc(Nc3cccc(Br)c3)c2cc1OC	39672	CHEMBL203
COc1ccc(cc1)c1c([nH]c2ccccc12)c1ccc(cc1)S(=O)(=O)N	510082	CHEMBL230
CCOc1cc2ncnc(Nc3cccc(Br)c3)c2cc1OCC	55676	CHEMBL203
CN1CCN2C(C1)c1ccccc1Cc1ccccc21	573	CHEMBL4701
CCN(CC)CCN(Cc1ccc(cc1)c1ccc(cc1)C(F)(F)F)C(=O)Cn1cc(Cc2cnn(C)c2)c(=O)nc1SCc1ccc(F)cc1	7755	CHEMBL3514
CC(C)C(CN1CCC(C)(C(C)C1)c1cccc(O)c1)NC(=O)C1Cc2ccc(O)cc2CN1	77944	CHEMBL237
CN(C)c1cc2c(Nc3cccc(Br)c3)ncnc2cn1	81022	CHEMBL203
Cc1cc(O)cc(C)c1CC(N)C(=O)N1Cc2ccccc2CC1C(=O)NCc1[nH]c(=O)c(CNC(=O)C2Cc3ccccc3CN2C(=O)C(N)Cc2c(C)cc(O)cc2C)nc1C	332394	CHEMBL3222
Cc1ccc(cc1)c1c(NS(=O)(=O)c2ccc(cc2)C(C)(C)CO)ncnc1OCCOc1ncc(Br)cn1	187244	CHEMBL4130
O=C(C1C(=O)CCCC1=O)c1ccccc1	116707	CHEMBL3203
CC(C)Oc1ccc(cc1Cl)c1onc(n1)c1cccc2c(CCC(=O)O)cn(C)c12	1336056	CHEMBL4333
CC(=O)C1C(=O)CCCC1=O	116646	CHEMBL3203
Cc1c(C)c2ccc(OCC(=O)NN3C(=O)CSC3=Nc3ccc(Cl)cc3)cc2oc1=O	1439231	CHEMBL3254
O=c1[nH]c2nc3ccccc3n(Cc3nc4ccccc4[nH]3)c2nc2ccccc12	1446320	CHEMBL4883
Cc1c(C)c2ccc(OCc3nnc(S)s3)cc2oc1=O	1439791	CHEMBL3254
Cc1cc(=O)oc2cc(OCc3nnc(Nc4ccc(Cl)cc4)s3)ccc12	1439228	CHEMBL3254
Cc1c(C)c2ccc(OCc3oc(SCCN4CCOCC4)nn3)cc2oc1=O	1439223	CHEMBL3254
Cc1c(C)c2ccc(OCc3oc(S)nn3)cc2oc1=O	1439789	CHEMBL3254
Cc1cc(=O)oc2cc(OCc3n[nH]c(=S)n3c3ccc(Cl)cc3)ccc12	1439232	CHEMBL3254
Cc1cc(=O)oc2cc(OCc3nnc(SCCN4CCOCC4)n3c3ccc(Cl)cc3)ccc12	1439236	CHEMBL3254
Cc1c(C)c2ccc(OCc3nnc(SCCN4CCOCC4)n3c3ccc(Cl)cc3)cc2oc1=O	1439237	CHEMBL3254
CN(Cc1cnc2nc(N)nc(N)c2n1)c1ccc(cc1)C(=O)NC(CCNC(=O)c1ccc(Cl)cc1)C(=O)O	2279	CHEMBL4564
CCN(CC)CCSc1nnc(COc2ccc3c(cc(=O)oc3c2)C)n1c1ccc(Cl)cc1	1439234	CHEMBL3254
CCN(CC)CCSc1nnc(COc2ccc3c(c(C)c(=O)oc3c2)C)n1c1ccc(Cl)cc1	1439235	CHEMBL3254
CC(=NNC(=O)COc1ccc2c(c(C)c(=O)oc2c1)C)c1ccc(Cl)cc1	1439783	CHEMBL3254
CC(=O)NCCC1=C(Cc2ccc3OCCc3c12)c1cocc1	1145571	CHEMBL1945
Nc1cccc2CC(O)C(Cc12)N1CCC(CC1)c1ccccc1	139887	CHEMBL3313
CC(=O)NCCC1=C(Cc2ccc3OCCc3c12)c1ccccc1	1145570	CHEMBL1946
Cc1c(C)c2ccc(OCC(=O)NNC(=S)Nc3ccc(Cl)cc3)cc2oc1=O	1439227	CHEMBL3254
Cc1cc(=O)oc2cc(OCc3oc(SCCN4CCOCC4)nn3)ccc12	1439222	CHEMBL3254
Nc1c(cc(c2ccccc2)n1c1ccccn1)c1nc2ccccc2[nH]1	1446332	CHEMBL4883
Cc1cc(=O)oc2cc(OCC(=O)NN3C(=O)CSC3=Nc3ccc(Cl)cc3)ccc12	1439230	CHEMBL3254
CCN(CC)CCSc1oc(COc2ccc3c(cc(=O)oc3c2)C)nn1	1439792	CHEMBL3254
CCN(CC)CCSc1oc(COc2ccc3c(c(C)c(=O)oc3c2)C)nn1	1439793	CHEMBL3254
Cc1c(C)c2ccc(OCc3nnc(Nc4ccc(Cl)cc4)s3)cc2oc1=O	1439229	CHEMBL3254
Cc1c(C)c2ccc(OCc3n[nH]c(=S)n3c3ccc(Cl)cc3)cc2oc1=O	1439233	CHEMBL3254
CC(=O)NCCC1=C(Cc2ccsc2)Cc2ccc3OCCc3c12	1145568	CHEMBL1946
CC(C)CC(NC(=O)C(Cc1ccccc1)NC(=O)CNC(=O)CNC(=O)C(N)Cc1c(C)cc(O)cc1C)C(=O)O	183044	CHEMBL270
Nc1[nH]c(=O)c2[nH]cc(CN3CC(O)C(CO)C3)c2n1	249411	CHEMBL4338
Cc1c(CN(CC#C)c2ccc(cc2)C(=O)NC(CCC(=O)O)C(=O)O)cnc2nc(N)nc(N)c12	186624	CHEMBL4564
CCCC1(CCc2ccccc2)CC(=O)C(C(=O)O1)C(CC)c1cccc(NS(=O)(=O)c2ccc(cn2)C#N)c1	1384816	CHEMBL243
CCCN1CCOC2C1CSc1ccc(O)cc21	160008	CHEMBL3138
Cc1cc(C(=O)Nc2ccc(cn2)c2ccccc2S(=O)(=O)N)n(n1)c1cccc(c1)C(=N)N	256204	CHEMBL244
CCCCN(NC(=O)OC(C)CC1CCCCC1)C#N	317863	CHEMBL268
Nc1nc2c(CN3CC(O)C(CO)C3)c[nH]c2c(=O)[nH]1	455804	CHEMBL4338
CC(C)c1cccc2c1C(=O)C(COC(=O)c1c(Cl)ccc(c1Cl)S(=O)(=O)N1CCN(C)CC1)S2(=O)=O	546047	CHEMBL248
CCOCCn1nc(CC)c2nc(nc(Nc3cc(C)ccn3)c12)N1CCC(CN)CC1	628492	CHEMBL1827
CCCC1(CCc2ccccc2)CC(=O)C(C(=O)O1)C(CC)c1cccc(NS(=O)(=O)c2ccc(cn2)C#N)c1	1368166	CHEMBL243
CCC(c1c(O)c2c(CCCCCC2)oc1=O)c1cccc(NS(=O)(=O)c2ccc(cc2)C#N)c1	17654	CHEMBL243
CC(Cc1cnc2nc(N)nc(N)c2c1)c1ccc(cc1)C(=O)NC(CCC(=O)O)C(=O)O	180796	CHEMBL4564
COc1cc(Cl)cc(C(=O)Nc2ccc(Cl)cn2)c1NC(=O)c1scc(CN(C)C2=NCCO2)c1Cl	294162	CHEMBL244
CC(CCCC(C)(C)O)C1CCC2C(=CC=C3CC(O)C(=C)C(O)C3)CCCC12C	592303	CHEMBL3150
Cc1cc(=O)oc2cc(OCC(=O)NNC(=S)Nc3ccc(Cl)cc3)ccc12	1439226	CHEMBL3254
COc1ccc(cc1OC)c1ccc(CCNC(=O)c2ccc3CC4C(C)C(C)(CCN4CC4CC4)c3c2)cc1	1448004	CHEMBL233
CCC(C)(C)n1c(C)cc2c3c(N)nc(N)nc3ccc12	288654	CHEMBL2329
Oc1ccc2CC3N(CC4CC4)CCC45C(Oc1c24)c1[nH]c2ccccc2c1CC35O	572021	CHEMBL269
CC(C)Oc1ccc(cc1)c1ccccc1C(=O)Nc1ccc2cc(ccc2n1)C(=O)NC(C(=O)NCc1ccc(F)cc1)c1ccccc1	1420800	CHEMBL2569
CCC(CC)NC(=O)CC(C(=O)NCC(O)C(Cc1ccccc1)NC(=O)C(NC(=O)c1ccc2ccccc2n1)C(C)C)C(C)(C)C	108444	CHEMBL243
Nc1c(cc(c2ccccc2)n1c1ccncc1)C#N	1446325	CHEMBL4883
COc1cc(Cc2cnc(N)nc2N)cc(OC)c1OC	1216	CHEMBL202
Clc1ccc(cc1Cl)S(=O)(=O)N1C(CC(=O)NCCc2ccc(cc2)C2=NCCN2)C(=O)Nc2ccccc12	312179	CHEMBL4308
C[N+]1(C)C2CC(CC1C1OC21)OC(=O)C(O)(c1cccs1)c1cccs1	427328	CHEMBL1821
CCC(n1ccnc(NCc2nonc2C)c1=O)C(=O)NC(CC(=O)O)C(=O)CSCc1ccccc1	300633	CHEMBL2334
NCCCCC(NC(=O)C(Cc1cc(Br)c(O)c(Br)c1)NC(=O)N1CCC(CC1)N1Cc2ccccc2NC1=O)C(=O)N1CCN(CC1)c1ccncc1	328730	CHEMBL3798
CC(C)N1CCC(COc2ncc(C(=O)c3ccccc3Cl)n2C)CC1	474682	CHEMBL264
Cc1cc(NC(=O)Nc2ccc(cc2)c2ccnc3n[nH]c(N)c23)ccc1F	437787	CHEMBL1868
COc1cccc(Nc2c(cnc3c(C)cc(cc23)S(=O)(=O)c2cccc(c2)C(=O)N(C)C)C(=O)N)c1	578235	CHEMBL275
CC(O)C(N(C)C(=O)C(Cc1ccc(cc1)N(=O)=O)NC(=O)CCCNC(=N)N)C(=O)NC(C)c1ccccc1	178046	CHEMBL204
CC(O)C(N(C)C(=O)C(Cc1ccc(cc1)N(=O)=O)NC(=O)CCCNC(=N)N)C(=O)NC(C)c1ccccc1	178046	CHEMBL3769
NC(=N)c1ccc(CNC(=O)C2CCCN2C(=O)C(NS(=O)(=O)N)C(c2ccccc2)c2ccccc2)cc1F	198676	CHEMBL204
CCCC(=O)NCC1CCc2cccc3ccc(OC)c1c23	216434	CHEMBL1945
Cc1cc(C(=O)Nc2ccc(cc2)c2ccccc2S(=O)(=O)C)n(n1)c1cccc(c1)C(=N)N	256386	CHEMBL244
CS(=O)(=O)c1ccccc1c1ccc(NC(=O)c2cc(nn2c2cccc(c2)C(=N)N)C(F)(F)F)cc1	256395	CHEMBL244
CC(C)c1cccc2c1C(=O)N(COC(=O)c1c(Cl)ccc(OCCN3CCOCC3)c1Cl)S2(=O)=O	271985	CHEMBL248
CCCC1(CCc2ccccc2)CC(=O)C(C(=O)O1)C(CC)c1cccc(NS(=O)(=O)c2ccc(cn2)C(F)(F)F)c1	304696	CHEMBL243
Clc1ccc(c(Cl)c1)n1nc(C(=O)NN2CCCCC2)c2CCCc3cc(Br)ccc3c12	374604	CHEMBL3037
COc1cc(Cl)cc(C(=O)Nc2ccc(Cl)cn2)c1NC(=O)c1scc(Cn2ccnc2NC(C)C)c1Cl	382086	CHEMBL244
CC(C)c1cccc2c1C(=O)C(COC(=O)c1c(Cl)ccc(OCCN3CCOCC3)c1Cl)S2(=O)=O	551828	CHEMBL248
CCNC(=O)C1OC(C(O)C1O)n1cnc2c(N)nc(nc12)C#Cc1ccc(CCC(=O)O)cc1	605505	CHEMBL302
N#Cc1nnc2ccccc2c1NCCC(c1ccccc1)c1ccccc1	62519	CHEMBL2578
Brc1cccc(Nc2ncnc3cc4nc[nH]c4cc23)c1	101370	CHEMBL203
CCCCCCOc1nsnc1C1=CCCN(C)C1	26653	CHEMBL216
CC(C)C(NC(=O)C(CCC(=O)O)NC(=O)C(CC(=O)O)NC(=O)C)C(=O)NC(CC(=O)O)C(=O)CCCc1ccccc1	300628	CHEMBL3468
Clc1cc(Cl)c2c(NCCCCCCC(=O)NCCc3c[nH]c4ccccc34)c3CCCCc3nc2c1	335625	CHEMBL220
CCCC1(CCc2ccccc2)CC(=O)C(C(CC)c2cccc(NS(=O)(=O)c3ccc(cn3)C(F)(F)F)c2)C(=O)O1	372438	CHEMBL243
CN(Cc1cnc2nc(N)nc(N)c2n1)c1ccc(cc1)C(=O)NC(CCC(=O)O)C(=O)O	49931	CHEMBL1926
CN(C1CCC2(O)C3Cc4ccc(O)c5OC1C2(CCN3CC1CC1)c45)C(=O)C=Cc1cocc1	514258	CHEMBL3952
CNc1cc2c(Nc3cccc(Br)c3)ncnc2cn1	80973	CHEMBL203
CC(=NNC(=O)COc1ccc2c(cc(=O)oc2c1)C)c1ccc(Cl)cc1	1439782	CHEMBL3254
Ic1cccc(c1)n1c(=S)sc2c1ncn1nc(nc21)c1occc1	623098	CHEMBL251
CC(=O)NCCC1=C(Cc2ccc3OCCc3c12)c1ccccc1	1145570	CHEMBL1945
CC(C)CC(N)C(=O)NC(C(C)C)C(=O)NC(C(C)C)C(=O)NC(Cc1ccc(O)cc1)C(=O)N1CCCC1C(=O)NC(Cc1c[nH]c2ccccc12)C(=O)NC(C(C)O)C(=O)O	388151	CHEMBL2998
CC(=O)NCCC1=C(Cc2ccccc2)Cc2ccc3OCCc3c12	1145566	CHEMBL1946
CC(C)c1cccc(c1)C(=O)C(F)(F)F	142851	CHEMBL220
C(O)C1CN(Cc2c[nH]c3c(=O)[nH]cnc23)CC1O	685498	CHEMBL4338
O=S(=O)(N)O	110660	CHEMBL1649055
OCC1CN(Cc2c[nH]c3c(=O)[nH]cnc23)CC1O	442250	CHEMBL4338
OCC(O)C(CO)NCc1c[nH]c2c(=O)[nH]cnc12	454701	CHEMBL4338
Cc1sc(C)c2C(=CCCc12)c1cnc[nH]1	45217	CHEMBL327
CC(=O)NCCC1=C(Br)Cc2ccc3OCCc3c12	1145569	CHEMBL1945
CCC(n1ccnc(NCc2nonc2C)c1=O)C(=O)NC(CC(=O)O)C(=O)CNCN1Cc2ccccc2C1	300697	CHEMBL4801
Cc1cc(O)cc(C)c1CC(N)C(=O)N1Cc2ccccc2CC1C(=O)NCCCCc1[nH]c(=O)c(CCCCNC(=O)C2Cc3ccccc3CN2C(=O)C(N)Cc2c(C)cc(O)cc2C)nc1C	332178	CHEMBL3222
OC1C(O)C(OC1COP(=O)(O)O)n1c(cc(=O)[nH]c1=O)O	361975	CHEMBL4858
Cc1cc(=O)oc2cc(OCC(=O)NN=Cc3ccc(Cl)cc3)ccc12	1439780	CHEMBL3254
COc1cccc(c1)C1=C(CCNC(=O)C)c2c(C1)ccc1OCCc21	1145574	CHEMBL1946
NC(=N)c1cccc(c1)n1nc(cc1C(=O)Nc1ccc(cn1)c1ccccc1S(=O)(=O)N)C(F)(F)F	256441	CHEMBL244
Cc1cc(C(=O)Nc2ccc(cc2Cl)c2ccccc2S(=O)(=O)N)n(n1)c1cccc(c1)C(=N)N	257192	CHEMBL244
CCCCCCCCN(C)CNCC(=O)C(CC(=O)O)NC(=O)C(CC)n1ccnc(NCc2nonc2C)c1=O	300890	CHEMBL2334
On1c(=O)[nH]c2sc3CCCCc3c2c1=O	305329	CHEMBL5027
NC(=N)NCCCC(NC(=O)C(Cc1ccccc1)NC(=O)C(Cc1ccccc1)NC(=O)C(Cc1cnc[nH]1)NC(=O)CCCc1ccccc1)C(=O)NC(Cc1c[nH]c2ccccc12)C(=O)N	309307	CHEMBL3795
CC(CC1CCCCC1)OC(=O)NN(C)C#N	317817	CHEMBL268
COc1cccc(CCNC(=O)c2cnc(nc2NC2CCCCC2)C#N)c1	366427	CHEMBL268
CN(Cc1cc(ccc1c1ccccc1S(=O)(=O)Nc1onc(C)c1C)c1occn1)C(=O)c1cc(Cl)cc(Cl)c1	38907	CHEMBL252
CNC(=O)Oc1cccc(CN(C)CCCOc2ccc3c(=O)c4cccnc4oc3c2)c1	213761	CHEMBL3199
CSc1ccc(cc1)C1CN2CCCC2c2ccccc12	313195	CHEMBL228
Clc1ccc2c(NCCCCCCCNC(=O)CCc3c[nH]c4ccccc34)c3CCCCc3nc2c1	374504	CHEMBL220
CCc1nc(N)nc(N)c1c1ccc(N(C)Cc2ccccc2)c(c1)N(=O)=O	86885	CHEMBL2363
CN1CCN(CC1)C1Cc2ccccc2Sc2ccc(Cl)cc12	96989	CHEMBL3122
CC(=O)Sc1ccccc1C(=O)N(CC(=O)O)C1CCCC1	184241	CHEMBL4074
CCCC(Cc1cnc2nc(N)nc(N)c2n1)c1ccc(cc1)C(=O)NC(CCC(=O)O)C(=O)O	113567	CHEMBL4564
CN(Cc1ccc(F)cc1)C(=O)C(NC(=O)c1ccc2nc(NC(=O)c3ccccc3c3ccc(C)cc3)ccc2c1)c1ccccc1	1420781	CHEMBL2569
NC(Cc1ccc(O)cc1)C(=O)N1CCCC1C(=O)NC(Cc1ccccc1)C(=O)NC(Cc1ccccc1)C(=O)N	197398	CHEMBL270
CC(=O)NCCC1=C(Cc2ccc3OCCc3c12)c1cocc1	1145571	CHEMBL1946
CCCSCC1CN(Cc2c[nH]c3c(=O)[nH]cnc23)CC1O	453463	CHEMBL4338
C[N+]1(C)C2CC(CC1C1OC21)OC(=O)C(O)(c1cccs1)c1cccs1	427328	CHEMBL245
Cc1cc(=O)oc2cc(OCc3nnc(SCCN4CCOCC4)s3)ccc12	1439224	CHEMBL3254
CC(C)CC(NC(=O)c1oc2ccccc2c1)C(=O)NC1C(C)CCN(CC1=O)S(=O)(=O)c1ccccn1	340745	CHEMBL268
CCN(CC)C(=O)c1ccc(cc1)C(=C1CC2CCC(C1)N2Cc1ccc2OCOc2c1)c1ccccc1	103895	CHEMBL236
CC(O)CCCC(C)C1CCC2C(=CC=C3CC(O)C(=C)C(O)C3)CCCC12C	1052940	CHEMBL3150
CC(C)C(C(=O)NO)C(=O)NCCC(=O)O	105522	CHEMBL4791
CCC(=O)N(C1CCN(CC1)C(=O)C(Cc1ccc(F)cc1)NC(=O)CNC(=O)C(C)NC(=O)C(N)Cc1c(C)cc(O)cc1C)c1ccccc1	1061289	CHEMBL270
OCC1OC(C(O)C1O)n1cnc2C(O)C=NC=Nc12	1063666	CHEMBL1910
OC(CNCCCCCCCCCN1CCC(CC1)OC(=O)Nc1ccccc1c1ccccc1)c1ccc(O)c2[nH]c(=O)ccc12	1074139	CHEMBL245
COCCCc1cc(CN(C2CC2)C(=O)C2CNCCC2c2ccc(OCCOc3c(Cl)cc(C)cc3Cl)cc2)cc(OCCCC(C)(C)C(=O)O)c1	1138817	CHEMBL286
COCCCc1cc(CN(C2CC2)C(=O)C2CNCCC2c2ccc(OCCOc3c(Cl)cc(C)cc3Cl)cc2)cc(OCCC2(CCCC2)C(=O)O)c1	1138819	CHEMBL286
COCCCc1cc(CN(C2CC2)C(=O)C2CNCCC2c2ccc(OCCOc3c(Cl)cc(C)cc3Cl)cc2)cc(OCC2CC2C(=O)NS(=O)(=O)C)c1	1138958	CHEMBL286
Cn1cc2c(nc(NC(=O)N[n+]3ccccc3)n3nc(nc23)c2occc2)n1	1143916	CHEMBL256
CC(C)C1=C(CCNC(=O)C(F)(F)F)c2c(C1)ccc1OCCc21	1145564	CHEMBL1946
CCCCCOc1c(OC)ccc2cc(C(=O)NCCc3ccncc3)c(=O)[nH]c12	1173031	CHEMBL253
ONC(=O)CC(CCCc1ccc(Cl)cc1)C(=O)NC(CC1CCCCC1)C(=O)NCCC(=O)NCCNS(=O)(=O)N1CCOCC1	121188	CHEMBL333
Cc1ccc(CCCC(CC(=O)NO)C(=O)NC(CC2CCCCC2)C(=O)NCCC(=O)NCCNS(=O)(=O)N2CCOCC2)cc1	121262	CHEMBL333
ONC(=O)CC(CCCc1ccc(Cl)cc1)C(=O)NC(CC1CCCCC1)C(=O)NCCC(=O)NCCC(=O)O	121399	CHEMBL333
Cc1ccc(CCCC(CC(=O)NO)C(=O)NC(CC2CCCCC2)C(=O)NCCC(=O)NCCN2CCOCC2)cc1	121647	CHEMBL333
COC(=O)CCNC(=O)CCNC(=O)C(CC1CCCCC1)NC(=O)C(CCCc1ccc(Cl)cc1)CC(=O)NO	121691	CHEMBL333
Cc1ccc(CCCC(CC(=O)NO)C(=O)NC(CC2CCCCC2)C(=O)NCCC(=O)NCCc2ccc(cc2)S(=O)(=O)N)cc1	121903	CHEMBL333
CCCOCCn1c(=O)nc(NC2CCCC(C2)C(=O)O)c2nnc(cc12)c1ccc(OC)nc1	1263940	CHEMBL1827
CCCOCCn1c(=O)nc(N2CCC(CC2)C(=O)O)c2nnc(cc12)c1ccc(OC)nc1	1263945	CHEMBL1827
COCCCc1cccc2cccc(CN(C3CC3)C(=O)C3CNCCC43OCc3cc(F)c(F)cc43)c12	1266724	CHEMBL286
NC(=NO)c1cccc(CN2C(Cc3ccccc3)C(O)C(O)C(Cc3ccccc3)N(Cc3cccc(c3)C(=N)NO)C2=O)c1	128029	CHEMBL243
CC(C)N1CCCC(Cn2c(nc3ccc(Oc4ccc5ncsc5c4)nc3c2=O)C)C1	1282520	CHEMBL4616
CC(C)N1CCCC(Cn2c(nc3ccc(Oc4ccc(Br)cc4F)nc3c2=O)C)C1	1282521	CHEMBL4616
CC12CCC3C(CCc4c3ccc(OS(=O)(=O)N)c4N(=O)=O)C1CCC2=O	1332457	CHEMBL3559
CC(C)Oc1ccc(cc1Cl)c1onc(n1)c1cccc2c1ccn2CCC(=O)O	1344373	CHEMBL4333
CC(C)c1c(CCC(O)CC(O)CC(=O)O)c(cn1c1ccccc1)c1ccc(F)cc1	1382611	CHEMBL402
Oc1ccc2CC3C4CCCCC4(CCN3CC3CCCO3)c2c1	1385926	CHEMBL4354
CC(C)CC(NC(=O)C(Cc1ccccc1)NC(=O)CNC(=O)C1(CCCC1O)NC(=O)C(N)Cc1ccc(O)cc1)C(=O)O	1386860	CHEMBL269
CC(C(=O)NCc1ccc(nc1N1CCC(C)CC1)C(F)(F)F)c1ccc(NS(=O)(=O)C)c(F)c1	1438214	CHEMBL4794
ONC(=O)CC(CCCc1ccc(Cl)cc1)C(=O)NC(CC1CCCCC1)C(=O)NCCNS(=O)(=O)N1CCOCC1	150720	CHEMBL333
COC(=O)CCNC(=O)C(CC1CCCCC1)NC(=O)C(CCCc1ccc(Cl)cc1)CC(=O)NO	150937	CHEMBL333
Cc1ccc(CCCC(CC(=O)NO)C(=O)NC(CC2CCCCC2)C(=O)NCCN2CCOCC2)cc1	150968	CHEMBL333
Cc1ccc(CCCC(CC(=O)NO)C(=O)NC(CC2CCCCC2)C(=O)NCCc2ccc(cc2)S(=O)(=O)N)cc1	150976	CHEMBL333
Cc1ccc(CCCC(CC(=O)NO)C(=O)NC(CC2CCCCC2)C(=O)NCCNS(=O)(=O)N2CCOCC2)cc1	151072	CHEMBL333
ONC(=O)CC(CCCc1ccc(Cl)cc1)C(=O)NC(CC1CCCCC1)C(=O)NCCC(=O)O	151384	CHEMBL333
Ic1cncc(OCC2CCN2)c1	158172	CHEMBL3916
FC(F)(CNc1ncc(Cl)n(CC(=O)NCc2cc(Cl)ccc2n2cncn2)c1=O)c1ccccn1	167742	CHEMBL204
O=n1ccccc1C(F)(F)CNc1ncc(Cl)n(CC(=O)NCc2cc(Cl)ccc2n2cncn2)c1=O	167882	CHEMBL204
COc1ccc(cc1)S(=O)(=O)N(CC(=O)NCC1CCCCC1)C(CCSCc1ccccc1)C(=O)NO	171105	CHEMBL321
Fc1ccc2[nH]cc(CC3CCN(CCOc4cccc5OCCOc45)CC3)c2c1	172305	CHEMBL313
CSc1ccc(cc1)C1CN2CCCC2c2ccccc12	186129	CHEMBL228
OC(CC(Cc1ccccc1)NC(=O)c1ccccc1NC(=O)OCc1ccccn1)C(Cc1ccccc1)NC(=O)OCc1cccnc1	194694	CHEMBL243
NC(=N)c1ccc(CNC(=O)C2CCCN2C(=O)C(NCCC(=O)O)C(c2ccccc2)c2ccccc2)s1	199061	CHEMBL204
NC(=N)c1ccc(CNC(=O)C2CCCN2C(=O)C(NS(=O)(=O)N)C(c2ccccc2)c2ccccc2)c(F)c1	199241	CHEMBL204
CCCCC(N)C(=O)NC1CC(=O)NCCCCC(NC(=O)C(Cc2c[nH]c3ccccc23)NC(=O)C(CCCNC(=N)N)NC(=O)C(Cc2ccccc2)NC(=O)C(Cc2cnc[nH]2)NC1=O)C(=O)O	205754	CHEMBL259
COc1ccc2cccc3CCC(CNC(=O)C)c1c23	216913	CHEMBL1945
COC(=O)C1=C(C)NC(=O)N(C1c1ccc(F)c(F)c1)C(=O)NCCCN1CCN(CC1)c1ccccc1N(=O)=O	239360	CHEMBL229
Cc1cc(C(=O)Nc2ccc(cc2Br)c2ccccc2S(=O)(=O)N)n(n1)c1cccc(c1)C(=N)N	255969	CHEMBL244
C[N+]12CCC(CC1)C(C2)OC(=O)C(O)(C1CCCCC1)c1ccccc1	26307	CHEMBL2672
C[N+]1(C)CCC(CC1)OC(=O)C(O)(C1CCCCC1)c1ccccc1	26337	CHEMBL276
Cn1cnc2cc3ncnc(Nc4cccc(Br)c4)c3cc12	290482	CHEMBL203
CCC(n1cccc(NC(=O)C(CC(=O)O)NC(=O)C)c1=O)C(=O)NC(CC(=O)O)C(=O)CSCc1ccccc1	300477	CHEMBL3468
On1c(=O)[nH]c2c(scc2S(=O)(=O)c2ccccc2)c1=O	305372	CHEMBL5027
OC1CN(N(Cc2ccc(O)cc2)C(=O)N(Cc2ccc(O)cc2)C1Cc1ccccc1)C(=O)c1ccccc1	306587	CHEMBL243
Clc1ccc2NC(=O)C(CC(=O)NCCc3ccc(cc3)C3=NCCN3)N(c2c1)S(=O)(=O)c1ccc2ccccc2c1	312047	CHEMBL4308
NC1N=CNc2c(CN3CC(O)C(CSc4ccc(Cl)cc4)C3)c[nH]c12	318000	CHEMBL4941
NCc1ccc(Cl)cc1CNC(=O)Cc1c(Cl)ccc(NCC(F)(F)c2ccccn2)n1=O	325568	CHEMBL204
NCc1ccccc1CNC(O)Cc1c(ccc(NCC(F)(F)c2ccccn2)n1=O)C#N	326343	CHEMBL204
[11CH3]Oc1ccc2cccc(N3CCN(CCCCn4ncc(=O)n(C)c4=O)CC3)c2c1	335202	CHEMBL214
Oc1ccc2CC3C4CCCCC4(CCN3CC3CCCO3)c2c1	335479	CHEMBL233
FC(F)(F)c1cc(CNC(=O)c2c(CBr)nc3ccccc3c2c2ccccc2)cc(c1)C(F)(F)F	33786	CHEMBL249
Cc1noc(NS(=O)(=O)c2ccccc2c2ccc(cc2CNC(=O)CC(C)(C)C)c2occn2)c1C	34395	CHEMBL252
CNc1ncc2cc(ccc2n1)c1cc(ccc1C)C(=O)Nc1cccc(c1C)C(F)(F)F	358460	CHEMBL258
COc1cc(Cl)cc(C(=O)Nc2ccc(Cl)cn2)c1NC(=O)c1scc(CN2CCOC2=N)c1Cl	382072	CHEMBL244
COc1cc(Cl)cc(C(=O)Nc2ccc(Cl)cn2)c1NC(=O)c1scc(CN2CCSC2=N)c1Cl	382073	CHEMBL244
COc1cc(Cl)cc(C(=O)Nc2ccc(Cl)cn2)c1NC(=O)c1scc(CN2CCN=C2N)c1Cl	382074	CHEMBL244
COc1cc(Cl)cc(C(=O)Nc2ccc(Cl)cn2)c1NC(=O)c1scc(CN2CCN=C2C)c1Cl	382077	CHEMBL244
COc1cc(Cl)cc(C(=O)Nc2ccc(Cl)cn2)c1NC(=O)c1scc(CN(C)C(=N)C)c1Cl	382079	CHEMBL244
COc1cc(Cl)cc(C(=O)Nc2ccc(Cl)cn2)c1NC(=O)c1scc(CN(C)C(=N)N)c1Cl	382080	CHEMBL244
COc1cc(Cl)cc(C(=O)Nc2ccc(Cl)cn2)c1NC(=O)c1scc(Cn2ccnc2C)c1Cl	382082	CHEMBL244
CN(Cc1cc(ccc1c1ccccc1S(=O)(=O)Nc1onc(C)c1C)c1occn1)C(=O)Cc1ccccc1	39157	CHEMBL252
CN(C(=O)CC(C)(C)C)c1cc(ccc1c1ccccc1S(=O)(=O)Nc1noc(C)c1C)c1occn1	39696	CHEMBL252
CC(=O)NC1CCc2ccc(CCN3CCN(CC3)c3nsc4ccccc34)cc12	423208	CHEMBL224
CCC(=O)NC1CCc2ccc(CCN3CCN(CC3)c3nsc4ccccc34)cc12	423209	CHEMBL224
CCOc1cccc(c1)n1cc(nc1c1ccc(C)cc1F)C(=O)N1CCN(CC1C(=O)NC(C)C)c1cc(C(=O)O)c2ccccc2c1	451276	CHEMBL1901
Cc1cc(CC(OC(=O)N2CCC(CC2)N2Cc3ccccc3NC2=O)C(=O)N2CCC(CC2)N2CCCCC2)cc2c[nH]nc12	501073	CHEMBL3798
Cc1cc(CC(NC(=O)N2CCC(CC2)N2Cc3ccccc3NC2=O)C(=O)N2CCC(CC2)N2CCCCC2)cc2c[nH]nc12	512403	CHEMBL3798
CC(C)CNC(=O)c1ccc(c(c1)C(=O)O)c1ccc(cc1C(=O)Nc1ccc(cc1)C(=N)N)c1cscc1CN	522945	CHEMBL244
CC(C)c1cccc2c1C(=O)C(COC(=O)c1c(Cl)ccc(c1Cl)S(=O)(=O)N(C)CCN(C)C)S2(=O)=O	551826	CHEMBL248
COc1cccc(Nc2c(cnc3ccc(cc23)S(=O)(=O)c2cccc(c2)C(=O)N(C)C)C(=O)N)c1	578177	CHEMBL275
NC(=N)NCCCC(NC(=O)C(Cc1ccccc1)NC(=O)C(Cc1c[nH]cc1)NC(=O)CCCc1ccccc1)C(=O)NC(Cc1c[nH]c2ccccc12)C(=O)N	582002	CHEMBL3795
OCC1OC(C(O)C1O)n1cnc2C(O)CCC=Nc12	605906	CHEMBL1910
COc1cc(Cc2cnc(N)nc2N)cc(OCCCC(CCC(=O)O)C(=O)O)c1Br	67842	CHEMBL2902
Cc1cc(O)c2c(O)cccc2c1c1cc(O)cc(=O)o1	701423	CHEMBL1250379
ON=Cc1cccc(CN2C(Cc3ccccc3)C(O)C(O)C(Cc3ccccc3)N(Cc3cccc(C=NO)c3)C2=O)c1	97317	CHEMBL243
CN(C)CCC=C1c2ccccc2COc2ccccc12	1051118	CHEMBL319
Nc1[nH]nc2ccc(CN3C(Cc4ccccc4)C(O)C(O)C(Cc4ccccc4)N(Cc4ccc5n[nH]c(N)c5c4)C3=O)cc12	116484	CHEMBL243
CCCS(=O)(=O)N1CCC(CC1)N1CCC(CC1)C1(OCCO1)c1ccc(cc1)S(=O)(=O)c1ccc2OCOc2c1	120786	CHEMBL211
CC(N1CCN(CC1C)C1(C)CCN(CC1)C(=O)c1c(C)ncnc1C)c1ccc(cc1)C(F)(F)F	127106	CHEMBL274
OC1C(O)C(Cc2ccccc2)N(Cc2cccc(c2)C(=O)Nc2ccccn2)C(=O)N(Cc2cccc(c2)C(=O)Nc2ccccn2)C1Cc1ccccc1	127328	CHEMBL243
CCOc1ccc(Cc2nc3cc(ccc3n2CCN(CC)CC)N(=O)=O)cc1	131189	CHEMBL5799
OC1C(O)C(Cc2ccccc2)N(Cc2cccc(c2)C(=O)Nc2ccc(Cl)cn2)C(=O)N(Cc2cccc(c2)C(=O)Nc2ccc(Cl)cn2)C1Cc1ccccc1	139317	CHEMBL243
Cc1ccc(NC(=O)c2cccc(CN3C(Cc4ccccc4)C(O)C(O)C(Cc4ccccc4)N(Cc4cccc(c4)C(=O)Nc4ccc(C)cn4)C3=O)c2)nc1	140045	CHEMBL243
COc1ccc2oc(c(CCNC(=O)C=C)c2c1)c1ccccc1	154415	CHEMBL1946
COc1ccc2oc(c(CCNC(=O)CC=C)c2c1)c1ccccc1	154423	CHEMBL1945
OC1C(O)C(Cc2ccccc2)N(Cc2ccc3[nH]c(=O)[nH]c3c2)C(=O)N(Cc2ccc3[nH]c(=O)[nH]c3c2)C1Cc1ccccc1	161334	CHEMBL243
CC(C(NC(=O)N1CCC(CC1)n1c(=O)[nH]c2ccccc12)C(=O)NC(CCCCN)C(=O)OC(C)(C)C)c1c[nH]c2ccccc12	166666	CHEMBL1804
Cn1cc2c(nc(NC(=O)Nc3ccncc3)n3nc(nc23)c2occc2)n1	197514	CHEMBL256
Cn1cc2c(nc(NC(=O)Nc3ccncc3)n3nc(nc23)c2occc2)n1	197622	CHEMBL256
CC12CCC3C(CCc4cc(O)ccc34)C1CCC2O	27626	CHEMBL242
NS(=O)(=O)N	280577	CHEMBL1075028
CN(C)Cc1ccccc1Sc1ccc(I)cc1N	28220	CHEMBL228
CC(CN1CC(C)OC(C)C1)Cc1ccc(cc1)C(C)(C)C	316299	CHEMBL287
Cn1nnnc1c1cccc(NC(=O)NC2CCCCC2CN2CCCC(Cc3ccc(F)cc3)C2)c1	323713	CHEMBL3473
NCCCCC(NC(=O)C(Cc1cc(Br)c(O)c(Br)c1)NC(=O)N1CCC(CC1)N1Cc2ccccc2NC1=O)C(=O)N1CCN(CC1)c1ccncc1	346036	CHEMBL3798
O=C(NCCc1ccccc1)c1cnc(nc1NC1CCCCC1)C#N	366424	CHEMBL268
COC(Cc1ccccc1)C(C)C=C(C)C=CC1NC(=O)C(CCCNC(=N)N)NC(=O)C(C)C(NC(=O)C(CC(C)C)NC(=O)C(C)NC(=O)C(=C)N(C)C(=O)CCC(NC(=O)C1C)C(=O)O)C(=O)O	3858	CHEMBL4438
OCC1OC(C(O)C1O)n1cnc2C(O)CN=CNc12	41697	CHEMBL2966
CN(CC(=O)NC(Cc1ccccc1)C(=O)NC(Cc1ccc2ccccc2c1)C(=O)N)C(=O)C(N)Cc1c(C)cc(O)cc1C	423880	CHEMBL270
CC(C)CC(NC(=O)C(C)C(=O)CC(O)C(CC(C)C)NC(=O)C(NC(=O)C(NC(=O)CC(C)C)C(C)C)C(C)C)C(O)CC(=O)O	446788	CHEMBL2581
OC(=O)CCC(NC(=O)NC(CCCCNC(=O)c1ccc(I)cc1)C(=O)O)C(=O)O	454106	CHEMBL1892
COc1ccc2oc(c(CCNC(=O)C)c2c1)c1ccccc1	45949	CHEMBL1945
CC1CN(Cc2cccc(c2)c2cc(CNC(=O)c3cccc(CC4CCNCC4)c3)ccc2F)CCN1	468965	CHEMBL245
Cc1cc(C(=O)Nc2ccc(cc2)c2ccccc2S(=O)(=O)N)n(n1)c1cccc(c1)C(=N)N	53663	CHEMBL244
NC(=NO)c1cccc(CN2C(CCc3ccc(F)c(F)c3)C(O)C(Cc3ccc(F)c(F)c3)N(Cc3cccc(c3)C(=N)NO)C2=O)c1	53933	CHEMBL243
Cc1c(O)cccc1C(=O)NC(CSc1ccccc1)C(O)CN1CC2CCCCC2CC1C(=O)NC(C)(C)C	641194	CHEMBL243
CC(C)C(NC(=O)C(NC(=O)C(CCC(=O)O)NC(=O)C(Cc1ccccc1)NC(=O)C(C)NC(=O)C(N)Cc1ccc(O)cc1)C(C)C)C(=O)NCC(=O)O	66780	CHEMBL236
CCC(C)(C)C(=O)C(=O)N1CCCC1C(=O)OCCCc1cccnc1	925	CHEMBL1902
CCN(CC)CCSc1nnc(COc2ccc3c(cc(=O)oc3c2)C)s1	1439220	CHEMBL3254
Cc1cc(O)cc(C)c1CC(N)C(=O)N1Cc2ccccc2CC1C(=O)NCCCCc1[nH]c(=O)c(CCNC(=O)C2Cc3ccccc3CN2C(=O)C(N)Cc2c(C)cc(O)cc2C)nc1C	331983	CHEMBL3222
Cc1cc(O)cc(C)c1CC(N)C(=O)N1Cc2ccccc2CC1C(=O)NCCCCCCCCCCNC(=O)C1Cc2ccccc2CN1C(=O)C(N)Cc1c(C)cc(O)cc1C	332014	CHEMBL3222
Cc1cc(=O)oc2cc(OCC(=O)NN3C(SCC3=O)c3ccc(Cl)cc3)ccc12	1439784	CHEMBL3254
CC(C)CC(NC(=O)NCc1ccccc1)C(=O)N(C)N(C)C#N	1063640	CHEMBL268
CCC(=O)NCCC1=C(Cc2ccc3OCCc3c12)C(C)C	1145562	CHEMBL1946
CC(C)c1cccc(c1)C1=C(CCNC(=O)C)c2c(C1)ccc1OCCc21	1145577	CHEMBL1946
Cc1cccc(CC2C(O)C(O)C(Cc3cccc(C)c3)N(Cc3ccc4n[nH]c(N)c4c3)C(=O)N2Cc2ccc3n[nH]c(N)c3c2)c1	115723	CHEMBL243
CC(NC(=O)C(CCC(=O)N)NC(=O)C(N)CCCNC(=N)N)C(=O)NC(CCCNC(=N)N)C(=O)c1nc2ccccc2s1	1366800	CHEMBL3018
Cc1cc(=O)oc2cc(OCc3nnc(S)s3)ccc12	1439790	CHEMBL3254
Nc1c(cc(c2ccccc2)n1c1ccc(Br)cc1)c1nc2ccccc2[nH]1	1446335	CHEMBL4883
COc1cc(C(C)C)c2C(=O)N(COC(=O)c3c(Cl)ccc(OCC(=O)O)c3Cl)S(=O)(=O)c2c1	272048	CHEMBL248
COc1cc(C(C)C)c2C(=O)N(COC(=O)c3c(Cl)ccc(c3Cl)S(=O)(=O)N3CCN(C)CC3)S(=O)(=O)c2c1	272521	CHEMBL248
CCCCCCN(C)CNCC(=O)C(CC(=O)O)NC(=O)C(CC)n1ccnc(NCc2nonc2C)c1=O	300727	CHEMBL2334
On1c(=O)n(CC2COc3ccccc3O2)c2ccsc2c1=O	305336	CHEMBL5027
CNCc1nc2ccccc2c(c2ccccc2)c1C(=O)NCc1cc(cc(c1)C(F)(F)F)C(F)(F)F	33830	CHEMBL249
CN1CCN(CC1)c1cccc(CCNC(=O)c2cnc(nc2NCC(C)(C)C)C#N)c1	366442	CHEMBL268
CN1CCN(Cc2ccc(CCNC(=O)c3cnc(nc3NCC(C)(C)C)C#N)cc2)CC1	366448	CHEMBL268
CCCC(CCN1CCCC(Cc2ccc(F)cc2)C1)NC(=O)Nc1cc(cc(c1)C(C)(C)O)c1nnnn1C	438266	CHEMBL3473
Cc1cc(CC(OC(=O)N2CCC(CC2)N2Cc3cccc(F)c3NC2=O)C(=O)N2CCC(CC2)N2CCCCC2)cc2c[nH]nc12	501072	CHEMBL3798
CCOCCn1nc(CC)c2nc(NCC3CCNCC3)nc(Nc3cc(C)ccn3)c12	628490	CHEMBL1827
CC(CN1CC(C)OC(C)C1)Cc1ccc(cc1)C(C)(C)C	316299	CHEMBL3602
CCC(CO)Cc1cc(OC)ccc1C1C(C(c2ccc3OCOc3c2)c2ccc(NC(C)C)nc12)C(=O)O	53172	CHEMBL252
COCC(C)Cc1cc(OC)ccc1C1C(C(c2ccc3OCOc3c2)c2ccc(NC(C)C)nc12)C(=O)O	53464	CHEMBL252
COc1ccc(C2C(C(c3ccc4OCOc4c3)c3ccc(NC(C)C)nc23)C(=O)O)c(CC(O)CO)c1	53535	CHEMBL252
Cc1cc(=O)oc2cc(OCC(=O)NN)ccc12	1439786	CHEMBL3254
CN(Cc1ccccc1)C(=O)C(NC(=O)c1cc2cc(NC(=O)c3ccccc3c3ccc(cc3)C(F)(F)F)ccc2n1C)c1ccccc1	396822	CHEMBL2569
CN(CCCCNc1c2CCCCc2nc2ccccc12)CCCNc1c2CCCCc2nc2ccccc12	508952	CHEMBL220
CC(=O)NCCC1=C(CC2CCCCC2)Cc2ccc3OCCc3c12	1145567	CHEMBL1946
COc1ccc(OC(F)(F)F)cc1CNC1CCCNC1c1ccccc1	1265318	CHEMBL249
CC(C)(Cc1ccc(Oc2ccc(cn2)C(=O)N)cc1)NCC(O)COc1cccc2[nH]c3ccccc3c12	1333582	CHEMBL210
Nc1cccc(c1)N1C(Cc2ccccc2)C(O)C(O)C(Cc2ccccc2)N(Cc2cccc(c2)C(=O)Nc2ncc[nH]2)C1=O	140540	CHEMBL243
Cc1cc(=O)oc2cc(OCc3oc(S)nn3)ccc12	1439788	CHEMBL3254
Nc1c(cc(c2ccccc2)n1c1cccc(Br)c1)c1nc2ccccc2[nH]1	1446334	CHEMBL4883
CCC(=O)NCC1CCc2c(OC)ccc3ccc(OC)c1c23	216054	CHEMBL1945
Nc1cccc(CN2C(Cc3ccccc3)C(O)C(O)C(Cc3ccccc3)N(Cc3cccc(c3)C(=O)Nc3ncc[nH]3)C2=O)c1	217300	CHEMBL243
OC(=O)C1CCN(CC1)c1ccccc1c1ccc(cc1)C(=O)Nc1ccc(Cl)cc1C(=O)Nc1ccc(Cl)cn1	292738	CHEMBL244
CCC(n1ccnc(NCc2cncs2)c1=O)C(=O)NC(CC(=O)O)C(=O)CSCc1ccccc1	300653	CHEMBL2334
On1c(=O)[nH]c2c(csc2c1=O)c1ccccc1	305371	CHEMBL5027
CCN(Cc1csc(C(=O)Nc2c(OC)cc(Cl)cc2C(=O)Nc2ccc(Cl)cn2)c1Cl)C1=NCCO1	382061	CHEMBL244
COc1cc(Cl)cc(C(=O)Nc2ccc(Cl)cn2)c1NC(=O)c1scc(CN(C)C2=NCCCO2)c1Cl	382067	CHEMBL244
OC(=O)Cc1cnc(nc1c1cccc(F)c1)C(c1ccc(F)cc1)c1ccc(F)cc1	613847	CHEMBL5071
OC(Cc1cccc(c1)c1ccc2ccccc2c1)C=CC1CCC(=O)N1CCSc1nc(cs1)C(=O)O	1282968	CHEMBL2489
CCCCCCCCc1ccc(CCC(N)(CO)COP(=O)(O)O)cc1	318474	CHEMBL4333
CN(C)C(=O)C(C(N)C(=O)N1CCC(F)C1)c1ccc(cc1)c1ccc(F)cc1	399026	CHEMBL284
Oc1ccc2CC3N(CC4CC4)CCC45C(Oc1c24)C(=O)CCC35NCCCc1ccc(Cl)cc1	360601	CHEMBL233
CC(C)Oc1ccc(cc1Cl)c1onc(n1)c1cccc2c(CCC(=O)O)c[nH]c12	1335908	CHEMBL4333
COc1cnc2[nH]c(c(CCNC(=O)C)c2c1)c1ccccc1	230188	CHEMBL1945
Cc1cn2cc(CNC(=O)C(Cc3ccc(O)cc3)NC(=O)Nc3ccc(s3)C(=O)OC3CCCCC3)[n+](Cc3ccc4ccccc4c3)c2s1	553998	CHEMBL245
CCCCc1nc2ccc(cc2c(=O)n1Cc1ccc(cc1)c1ccccc1c1[nH]nnn1)C(C)(C)OC	14927	CHEMBL227
CCCCc1nc2ccc(cc2c(=O)n1Cc1ccc(cc1)c1ccccc1c1[nH]nnn1)C1(C)CC2CCCN2O1	69834	CHEMBL227
Cc1cc(CC(NC(=O)N2CCC(CC2)N2Cc3cccc(F)c3NC2=O)C(=O)N2CCC(CC2)N2CCCCC2)cc2c[nH]nc12	501085	CHEMBL3798
CCC(=O)NCCC1=C(Cc2ccc3OCCc3c12)C(C)C	1145562	CHEMBL1945
CCCN1CCOC2C1CSc1ccc(O)cc21	160008	CHEMBL339
O=n1ccccc1C(F)(F)CNc1nccn(CC(=O)NCc2cc(Cl)ccc2n2cnnn2)c1=O	167659	CHEMBL204
CCc1ccc(cc1)c1c(NS(=O)(=O)c2ccc(cc2)C(C)(C)C)ncnc1OCCOc1ncc(SC)cn1	186946	CHEMBL4130
CC(C)(C)NC(=O)C1CN(CCN1CC(O)CC(Cc1ccccc1)C(=O)NC1C(O)Cc2ccccc12)S(=O)(=O)c1cccc2cccnc12	191120	CHEMBL243
NC(=N)c1ccc(CNC(=O)C2CCCN2C(=O)C(NCC(=O)O)C(c2ccccc2)c2ccccc2)cc1	199287	CHEMBL204
CCC(=O)N(C1CCN(CC(O)c2ccccc2)CC1C)c1ccccc1	199977	CHEMBL233
OC(=O)c1cccc2c3CC4(O)C5Cc6ccc(O)c7OC(c3[nH]c12)C4(CCN5CC1CC1)c67	217444	CHEMBL236
COc1cc(C(C)C)c2C(=O)N(COC3=C(Cc4ccccc4)C(=O)OC3)S(=O)(=O)c2c1	237673	CHEMBL248
NC(=N)NCCCC(NC(=O)CNC(=O)C(CCCNC(=N)N)NS(=O)(=O)Cc1ccccc1)C(=O)c1nccs1	270343	CHEMBL244
COc1cc(C(C)C)c2C(=O)N(COC(=O)c3c(Cl)ccc(c3Cl)S(=O)(=O)N(C)CCN(C)C)S(=O)(=O)c2c1	271952	CHEMBL248
CCC(n1ccnc(NCc2nonc2C)c1=O)C(=O)NC(CC(=O)O)C(=O)CNCN1CCc2ccccc2C1	300675	CHEMBL2334
CCC(n1ccnc(NCc2nonc2C)c1=O)C(=O)NC(CC(=O)O)C(=O)CNCN1CCc2ccccc2C1	300675	CHEMBL4801
CCCCCN(C)CNCC(=O)C(CC(=O)O)NC(=O)C(CC)n1ccnc(NCc2nonc2C)c1=O	300851	CHEMBL2334
CCCCCCN(C)CNCC(=O)C(CC(=O)O)NC(=O)C(CC)n1cc(nc(NCc2nonc2C)c1=O)C(C)C	300951	CHEMBL2334
CCCCCCN(C)CC(=O)C(CC(=O)O)NC(=O)C(CC)n1cc(nc(NCc2nonc2C)c1=O)C(C)(C)C	300985	CHEMBL3468
CN1CCC(CC1)Oc1ccc(CCNC(=O)c2cnc(nc2NCC(C)(C)C)C#N)cc1	366449	CHEMBL268
COc1ccc(NC(=O)c2nn(c3ccc(Cl)cc3Cl)c3c2CCCc2cc(Cl)ccc32)cc1	374591	CHEMBL3037
CCc1cc(NC(=O)NC(C)C(O)CN2CCCC(Cc3ccc(F)cc3)C2)cc(c1)c1nnnn1C	423932	CHEMBL3473
COc1cc(Cl)cc(C(=O)Nc2ccc(Cl)cn2)c1NC(=O)c1ccc(cc1)n1ccccc1=O	427103	CHEMBL244
CN(C)CCN(C)C(=O)CN(C1CCCN(C1=O)c1ccc(cc1F)n1ccccc1=O)S(=O)(=O)c1cc2ccc(Cl)nc2s1	434304	CHEMBL244
CCc1cc(NC(=O)NC(C)CC(O)N2CCCC(Cc3ccc(F)cc3)C2)cc(c1)c1nnnn1C	438063	CHEMBL3473
CCC(=O)N(C1CCN(CC(O)c2ccccc2)CC1C)c1ccccc1	58195	CHEMBL270
CC(OC1CN2C(CC=CC2=O)C1c1ccc(F)cc1)c1cc(cc(c1)C(F)(F)F)C(F)(F)F	620577	CHEMBL249
Oc1ccc2CC3N(CC4CC4)CCC45C(Oc1c24)c1oc2ccccc2c1CC35O	164372	CHEMBL236
CCC(Cc1cnc2nc(N)nc(N)c2c1)c1ccc(cc1)C(=O)NC(CCC(=O)O)C(=O)O	180978	CHEMBL4564
COc1cc(C(C)C)c2C(=O)N(COC(=O)c3c(Cl)ccc(OCCN4CCOCC4)c3Cl)S(=O)(=O)c2c1	189178	CHEMBL248
Cc1cc(C(=O)Nc2ccc(cc2)c2ccccc2S(=O)(=O)N)n(n1)c1cccc(c1)C(=N)N	256553	CHEMBL244
CN(C)Cc1ccccc1Sc1ccc(I)cc1N	28220	CHEMBL313
C[N+]1(C)C2CC(CC1C1OC21)OC(=O)C(O)(c1cccs1)c1cccs1	427328	CHEMBL216
CC1CN(CC=Cc2ccccc2C)CCC1(C)c1cccc(O)c1	77536	CHEMBL4354
Nc1nc(N)c2cc(CNc3ccc(C(=O)NC(CCC(=O)O)C(=O)O)c4CCCCc34)cnc2n1	219678	CHEMBL4564
CCC(=O)NCCC1CCc2ccc3OCCc3c12	221962	CHEMBL1945
CC(=O)NCCC1=C(Br)Cc2ccc3OCCc3c12	1145569	CHEMBL1946
CCCCCc1cc2cc(C(=O)OC)c(=O)[nH]c2c(O)c1OC	1173025	CHEMBL253
CCc1nc(N)nc(N)c1c1ccc(N(C)Cc2ccc(cc2)C(=O)OC)c(c1)N(=O)=O	168649	CHEMBL2363
CC(C)c1c(C=CC(O)CC(O)CC(=O)O)c(cn1c1ccccc1)c1ccc(F)cc1	268432	CHEMBL402
COc1cc(C(C)C)c2C(=O)N(COC(=O)c3c(Cl)ccc(OCCN4CCCC4)c3Cl)S(=O)(=O)c2c1	271856	CHEMBL248
CCC(n1ccnc(NCc2nonc2C)c1=O)C(=O)NC(CC(=O)O)C(=O)CNC(C)c1ccccc1	300601	CHEMBL2334
CCC(n1ccnc(NCc2nonc2C)c1=O)C(=O)NC(CC(=O)O)C(=O)CNCN1Cc2ccccc2C1	300697	CHEMBL2334
On1c(=O)[nH]c2cccc(Cl)c2c1=O	305208	CHEMBL5027
Cc1csc2[nH]c(=O)n(O)c(=O)c12	305210	CHEMBL5027
COc1ccc(C2C(C(c3ccc4OCOc4c3)c3ccc(NC(C)C)nc23)C(=O)O)c(CC(C)(C)O)c1	53192	CHEMBL252
CC(C)C1C2C(CCN2C(=O)c2cnc(CNC3CC3)cn2)N(C1=O)S(=O)(=O)C	547053	CHEMBL248
CC(NC(=O)C(C#N)C1CC1)C(Oc1cc(F)ccc1F)c1ccccc1	61732	CHEMBL2578
Cc1cnc(NC(=O)c2cccc(CN3C(Cc4ccccc4)C(O)C(O)C(Cc4ccccc4)N(Cc4cccc(c4)C(=O)Nc4ncc(C)s4)C3=O)c2)s1	140191	CHEMBL243
Cc1cc2C(=O)c3ccc(OCCCC(F)(F)F)cc3c2nn1	271474	CHEMBL2039
CCC(n1cc(nc(NCc2nonc2C)c1=O)C(C)(C)C)C(=O)NC(CC(=O)O)C(=O)CCCc1ccccc1	300704	CHEMBL2334
NCCCCC(NC(=O)C(Cc1cc(Br)c(O)c(Br)c1)NC(=O)N1CCC(CC1)N1Cc2ccccc2NC1=O)C(=O)N1CCN(CC1)c1ccncc1	346036	CHEMBL5293
Clc1ccc2c(NCCCCCCNC(=O)CCc3c[nH]c4ccccc34)c3CCCCc3nc2c1	374503	CHEMBL220
NC(=N)NCCCC(NC(=O)CNC(=O)C(CCCNC(=N)N)NS(=O)(=O)Cc1ccccc1)C(=O)c1nccs1	435046	CHEMBL244
COc1ccc(C2C(C(c3ccc4OCOc4c3)c3ccc(NC(C)C)nc23)C(=O)O)c(CC(C)C(=O)N(C)C)c1	53173	CHEMBL252
CCC(=C(c1ccc(O)cc1)c1ccc(OCCN(C)C)cc1)c1ccccc1	6402	CHEMBL242
OC1C(O)C(Cc2ccccc2)N(Cc2cccc(c2)C(=O)Nc2ncc[nH]2)C(=O)N(Cc2cccc(c2)C(=O)Nc2ncc[nH]2)C1Cc1ccccc1	88192	CHEMBL243
Fc1cccc2cccc(N3CCN(CCCOc4ccc5CNC(=O)c5c4)CC3)c12	707774	CHEMBL214
Cc1ccc(cc1)c1c(NS(=O)(=O)c2ccc(cc2)C(C)(C)CO)ncnc1OCCOc1ncc(Br)cn1	1049913	CHEMBL252
NS(=O)(=O)Oc1ccc(CN(c2ccc(C#N)c(c2)c2ccccc2)n2cnnc2)cc1Cl	1070491	CHEMBL1978
COc1ccc(cc1)c1cc(ccc1C#N)N(Cc1ccc(OS(=O)(=O)N)cc1)n1cnnc1	1070493	CHEMBL1978
Cc1cnc(NCCc2ccccn2)c(=O)n1CC(=O)NCc1cc(Cl)ccc1OCC(=O)NC1CC1	1072757	CHEMBL204
CC(C)(C)NC(=O)C1CN(CCN1CC(O)CC(Cc1ccncc1)C(=O)NC1C(O)Cc2ccccc12)S(=O)(=O)c1cccc2cccnc12	152874	CHEMBL243
COc1cccc(Oc2c(NS(=O)(=O)c3ccc(cc3)C(C)(C)C)ncnc2OCCOc2ncc(OC)cn2)c1	186790	CHEMBL4130
NC(=N)c1ccc(CNC(=O)C2CCCN2C(=O)C(NS(=O)(=O)N)C(c2ccccc2)c2ccccc2)cn1	198675	CHEMBL204
COC(=O)NC(C(c1ccccc1)c1ccccc1)C(=O)N1CCCC1C(=O)NCc1ccc(s1)C(=N)N	199255	CHEMBL204
NC(=N)c1ccc(CNC(=O)C2CCCN2C(=O)C(NCC(=O)O)C(c2ccccc2)c2ccccc2)s1	199286	CHEMBL204
COc1ccc2ccc(OC)c3C(CNC(=O)C)CCc1c23	216055	CHEMBL1945
NCCCC(NC(=O)c1cccc2c3CC4(O)C5Cc6ccc(O)c7OC(c3[nH]c12)C4(CCN5CC1CC1)c67)C(=O)O	217197	CHEMBL236
CCC(NC(=O)C(CC(C)C)NC(=O)OCc1ccccc1)C(=O)C(=O)NCC(O)c1ccccc1	218417	CHEMBL2382
NC(=N)c1cccc(c1)n1nc(cc1C(=O)Nc1ccc(cc1)c1ccccc1S(=O)(=O)N)C(F)(F)F	257162	CHEMBL244
CCOCC(CC(C)C)NS(=O)(=O)c1ccc(Cn2c(C)nc3cnccc23)cc1	259552	CHEMBL250
CCCCN(C)CNCC(=O)C(CC(=O)O)NC(=O)C(CC)n1ccnc(NCc2nonc2C)c1=O	300673	CHEMBL2334
O=C(CC1N(c2ccccc2NC1=O)S(=O)(=O)c1ccc2ccccc2c1)NCCc1ccc(cc1)C1=NCCN1	312186	CHEMBL4308
CC(C)CC(NC(=O)c1ccc(cc1)c1ccc(cc1)N1CCNCC1)C(=O)NCC#N	466788	CHEMBL268
CC1C2Cc3ccc(cc3C1(C)CCN2CCc1ccccc1)C(=O)N	472730	CHEMBL233
C[N+](C)(C)c1cccc(c1)C(=O)C(F)(F)F	509189	CHEMBL4780
Fc1ccc(c(Cl)c1)c1noc(CCCNc2ccc3ncc(OC(F)(F)F)cc3c2)n1	510539	CHEMBL253
Cc1ccc(cc1)C(=O)NC1CCC2(O)C3Cc4ccc(O)c5OC1C2(CCN3CC1CC1)c45	595460	CHEMBL237
Cc1cc(O)cc(C)c1CC(N)C(=O)N1Cc2ccccc2CC1C(=O)NC(Cc1nc2ccccc2[nH]1)C(=O)O	609762	CHEMBL3222
NC(=N)c1ccc(CNC(=O)C2CCCN2C(=O)C(NCC(=O)O)C(c2ccccc2)c2ccccc2)cc1	641227	CHEMBL204
COc1ccc(cc1)S(=O)(=O)N(CC(C)C)CC(O)C(Cc1ccccc1)NC(=O)OC1COC2OCCC12	94544	CHEMBL243
Clc1ccc2c(NCCCCCCCNC(=O)Cc3c[nH]c4ccccc34)c3CCCCc3nc2c1	374451	CHEMBL220
CC(c1cnc[nH]1)c1cccc(C)c1C	44905	CHEMBL223
CC(c1cnc[nH]1)c1cccc(C)c1C	44905	CHEMBL327
Fc1ccc(cc1)C(=O)CCCN1CCC2(CC1)N(CNC2=O)c1ccccc1	4634	CHEMBL339
CC(C)C(NC(=O)N(C)Cc1csc(n1)C(C)C)C(=O)NC(CC(O)C(Cc1ccccc1)NC(=O)OCc1cncs1)Cc1ccccc1	88100	CHEMBL243
O=C1NCc2ccc(OCCCN3CCN(CC3)c3cccc4ccccc34)cc12	707544	CHEMBL214
OC(=O)CCc1cc(CCNS(=O)(=O)c2ccc(Cl)cc2)cc(Cc2ccccc2)c1	100121	CHEMBL3156
CCc1c(CCNCC(=O)O)cccc1c1nsc(n1)c1ccc(OC(C)C)c(c1)C(F)(F)F	1355457	CHEMBL4333
CCCCN1CCC(COC(=O)c2cc(Cl)c(N)c3OCCOc23)CC1	104678	CHEMBL1875
COc1ccc2oc(Cc3ccccc3)c(CCNC(=O)C)c2c1	154299	CHEMBL1945
CN1C2CCC1CC(CC(C#N)(c1ccccc1)c1ccccc1)C2	558981	CHEMBL216
OC1C(O)C(Cc2ccccc2)N(Cc2ccc3n[nH]cc3c2)C(=O)N(Cc2cccc(NCc3nc4ccccc4[nH]3)c2)C1Cc1ccccc1	127329	CHEMBL243
OC1C(O)C(Cc2ccccc2)N(Cc2ccc3n[nH]cc3c2)C(=O)N(Cc2cccc(c2)C(=O)Nc2nccs2)C1Cc1ccccc1	127578	CHEMBL243
Nc1cccc(c1)N1C(Cc2ccccc2)C(O)C(O)C(Cc2ccccc2)N(Cc2cccc(c2)C(=O)Nc2cnccn2)C1=O	139740	CHEMBL243
CC(N(C)C(=O)C(N)Cc1c(C)cc(O)cc1C)C(=O)NC1Cc2ccccc2CN(CC(=O)N)C1=O	1422406	CHEMBL236
ONC(=O)C(CCn1nnc2ccccc2c1=O)COc1ccc(cc1)c1ccc(Cl)cc1	165760	CHEMBL280
CC1(C)SSC(C)(C)C(NC(=O)C(N)Cc2ccc(O)cc2)C(=O)NCC(=O)NC(Cc2ccc(F)cc2)C(=O)NC1C(=O)NC(Cc1ccccc1)C(=O)O	212668	CHEMBL3222
CC1(C)SSCC(NC(=O)C(Cc2ccccc2)NC(=O)CNC(=O)C1NC(=O)C(N)Cc1ccc(O)cc1)C(=O)NC(Cc1ccccc1)C(=O)O	213096	CHEMBL3222
Nc1cccc(CN2C(Cc3ccccc3)C(O)C(O)C(Cc3ccccc3)N(Cc3cccc(c3)C(=O)Nc3cnccn3)C2=O)c1	217299	CHEMBL243
COc1cc(C(C)C)c2C(=O)N(COC3=C(Cc4ccccc4)C(=O)OC3C)S(=O)(=O)c2c1	236812	CHEMBL248
OC1C(O)C(Cc2ccc(O)cc2)N(Cc2cccc(c2)c2cc[nH]n2)C(=O)N(Cc2cccc(c2)c2cc[nH]n2)C1Cc1ccc(O)cc1	280156	CHEMBL243
CCCCCCN(C)CNCC(=O)C(CC(=O)O)NC(=O)C(CC)n1cc(nc(NCc2nonc2C)c1=O)C(C)(CC)CC	300968	CHEMBL2334
CN(C)CCN(C)C(=O)CN(C1CCCN(C1=O)c1ccc(cc1F)n1ccccc1=O)S(=O)(=O)c1ccc2cc(Cl)ccc2c1	434462	CHEMBL244
CCOc1cccc(c1)n1cc(nc1c1ccc(C)cc1)C(=O)N1CCN(CC1C(=O)NC(C)C)c1cc(C(=O)O)c2ccccc2c1	451270	CHEMBL1901
CC1(C)SSCC(NC(=O)C(Cc2ccccc2)NC(=O)CNC(=O)C1NC(=O)C(N)Cc1ccc(O)cc1)C(=O)NC(Cc1ccccc1)C(=O)O	52439	CHEMBL3222
NC(Cc1ccc(O)cc1)C(=O)NC1CSCSCC(NC(=O)C(Cc2ccccc2)NC(=O)C(Cc2ccccc2)NC1=O)C(=O)N	572159	CHEMBL270
C=CCn1c(=S)sc2c1ncn1nc(nc21)c1occc1	623027	CHEMBL251
Nc1ccc(CC2C(O)C(O)C(Cc3ccc(N)cc3)N(Cc3cccc(c3)C(=O)Nc3nc4ccccc4[nH]3)C(=O)N2Cc2cccc(c2)C(=O)Nc2nc3ccccc3[nH]2)cc1	8480	CHEMBL243
OC1C(O)C(Cc2ccccc2)N(Cc2cccc(c2)C(=O)Nc2ncc[nH]2)C(=O)N(CC2CC2)C1Cc1ccccc1	87948	CHEMBL243
Cc1cc(C)nc(NC(=O)c2cccc(CN3C(Cc4ccccc4)C(O)C(O)C(Cc4ccccc4)N(Cc4cccc(c4)C(=O)Nc4cc(C)cc(C)n4)C3=O)c2)c1	139346	CHEMBL243
CCCC(=O)NCC1CCc2c(OC)ccc3ccc(OC)c1c23	215895	CHEMBL1945
CC(C)C(NC(=O)C(CCC(=O)O)NC(=O)C(CC(=O)O)NC(=O)C)C(=O)NC(CC(=O)O)C(=O)CCCc1ccccc1	300628	CHEMBL3776
CC(Cc1c[nH]c2c(OCC(=O)O)cccc12)NCC(O)c1cccc(Cl)c1	32821	CHEMBL246
Cc1nc(Nc2ncc(s2)C(=O)Nc2c(C)cccc2Cl)cc(n1)N1CCN(CCO)CC1	361469	CHEMBL1862
CC(C)CN(CC(O)C(Cc1ccccc1)NC(=O)C1CN(C(=O)O1)c1cccc(c1)C(F)(F)F)S(=O)(=O)c1ccc2OCOc2c1	364381	CHEMBL243
CC(C)CN(CC(O)C(Cc1ccccc1)NC(=O)C1CN(C(=O)O1)c1ccc(cc1)C(=O)C)S(=O)(=O)c1ccc2OCOc2c1	364383	CHEMBL243
N#CN=C(NCCCN1CCN(CC1)c1ncccn1)c1ccccn1	1268049	CHEMBL322
CC(C)CC(NC(=O)Nc1ccccc1)C(=O)N(C)N(C)C#N	1063641	CHEMBL268
CC(N(C)C(=O)C1CCN(CC1c1ccc(F)cc1C)C(=O)C(=O)N)c1cc(cc(c1)C(F)(F)F)C(F)(F)F	1280804	CHEMBL249
CCC(O)(CC)CSC(C)C1=CCC2C(=CC=C3CC(O)C(C)(O)C(O)C3)CCCC12C	1337067	CHEMBL5601
CC(C)CNC(=O)C(NCC(Cc1ccccc1)NC(=O)c1cc(cc(c1)C(=O)NC(C)c1ccccc1)N(C)S(=O)(=O)C)C(C)O	1439933	CHEMBL4822
Nc1nc(N)c2c3CCC(Cc3cnc2n1)c1ccc(cc1)C(=O)NC(CCC(=O)O)C(=O)O	181374	CHEMBL4564
COC(=O)NC(C(c1ccccc1)c1ccccc1)C(=O)N1CCCC1C(=O)NCc1ccc(nc1)C(=N)N	199256	CHEMBL204
CCC(NC(=O)C(CC(C)C)NC(=O)OCc1ccccc1)C(=O)C(=O)NCc1ccccn1	218385	CHEMBL2382
CCCN(C)CNCC(=O)C(CC(=O)O)NC(=O)C(CC)n1ccnc(NCc2nonc2C)c1=O	300648	CHEMBL2334
COC(=O)C1C2CCC(CC1c1ccc(cc1)c1ccsc1)N2C	300816	CHEMBL313
Cc1cc(CC(OC(=O)N2CCC(CC2)c2cc3ccccc3[nH]c2=O)C(=O)N2CCC(CC2)N2CCCCC2)cc2c[nH]nc12	501075	CHEMBL3798
Cc1o[nH]c(=O)c1CC(N)C(=O)O	11595	CHEMBL3503
COc1ccc(cc1CNC1CCN(CC1c1ccccc1)C(=O)CNC(=O)C)n1nnnc1C(F)(F)F	1265335	CHEMBL249
CC(Cc1ccccc1)N(C)CC#C	96021	CHEMBL2039
CCCCC(NC(=O)C(NC(=O)C(NC(=O)OCc1ccccc1)C(C)C)C(C)C)C(O)CC(=O)O	119010	CHEMBL2714
NS(=O)(=O)Oc1ccc(CN(c2ccc(C#N)c(c2)c2ccccc2)n2cnnc2)cc1Br	1070492	CHEMBL1978
CC(C)C1=C(CCNC(=O)C)c2c(C1)ccc1OCCc21	1145561	CHEMBL1946
CCOC(Cc1ccc(OCCc2nc(oc2C)c2ccc(C)s2)cc1)C(=O)O	1168040	CHEMBL235
Nc1cc(CN2C(Cc3ccccc3)C(O)C(O)C(Cc3ccccc3)N(Cc3ccc4n[nH]cc4c3)C2=O)ccc1F	127489	CHEMBL243
NC(=O)c1cc(CN2C(Cc3ccccc3)C(O)C(O)C(Cc3ccccc3)N(Cc3ccc4n[nH]cc4c3)C2=O)ccc1F	127582	CHEMBL243
CCCC1(CCc2ccccc2)CC(=O)C(C(=O)O1)C(CC)c1cccc(NS(=O)(=O)c2ccc(cn2)C(F)(F)F)c1	1384814	CHEMBL243
COc1cccc(c1)c1ccc(CCNC(=O)c2ccc3CC4C(C)C(C)(CCN4CC4CC4)c3c2)cc1	1448012	CHEMBL233
OC1C(O)C(Cc2ccccc2)N(Cc2ccc3c[nH]nc3c2)C(=O)N(Cc2ccc3c[nH]nc3c2)C1Cc1ccccc1	161432	CHEMBL243
Cc1ccc(NS(=O)(=O)Cc2ccccc2)c(=O)n1CC(=O)NCc1cc(Cl)ccc1n1cnnn1	167927	CHEMBL204
COc1ccccc1Sc1c(NS(=O)(=O)c2ccc(cc2)C(C)(C)C)ncnc1OCCOc1ncc(Br)cn1	186883	CHEMBL4130
CCCC1(CCc2ccccc2)CC(=O)C(C(=O)O1)C(CC)c1cccc(NS(=O)(=O)c2ccc(cn2)C(F)(F)F)c1	192222	CHEMBL243
CCC(c1c(O)c2c(CCCCC2)oc1=O)c1cccc(NS(=O)(=O)c2ccc(cc2)C#N)c1	219393	CHEMBL243
COc1cccc(c1)C(=O)NCCN1CCN(CC1)c1cccc(Cl)c1Cl	256531	CHEMBL219
CC(C)c1c(CCC(O)CC(O)CC(=O)O)c(cn1C1CCCCC1)c1ccc(F)cc1	268299	CHEMBL402
CNc1[nH]nc2ccc(CN3C(Cc4ccccc4)C(O)C(O)C(Cc4ccccc4)N(Cc4ccc5n[nH]c(NC)c5c4)C3=O)cc12	269545	CHEMBL243
CNC(CC1CCCCC1)C(=O)N1CCCC1C(=O)NC(CCCNC(=N)N)C(=O)c1nc2ccccc2s1	276305	CHEMBL204
CCC(C)C(NC(=O)C(NC(=O)C(CC(=O)O)NC(=O)C(Cc1ccccc1)NC(=O)C(C)NC(=O)C(N)Cc1ccc(O)cc1)C(C)CC)C(=O)NCC(=O)N	292577	CHEMBL269
CCC(n1ccnc(NCCn2cncn2)c1=O)C(=O)NC(CC(=O)O)C(=O)CSCc1ccccc1	300614	CHEMBL2334
Nc1[nH]c(=O)c2NC(CCCc3ccc(cc3)C(=O)NC(CCC(=O)O)C(=O)O)CNc2n1	30459	CHEMBL3690
COc1cc(Cn2c(=O)n(O)c(=O)c3c(C)csc23)cc2OCOc12	305335	CHEMBL5027
Nc1ccc(cc1)S(=O)(=O)N(CC(O)C(Cc1ccccc1)NC(=O)OC1COC2OCCC12)OC1CCCCC1	316188	CHEMBL243
CCC(CCC(C)(C)O)C(C)C1CCC2C(=CC=C3CC(O)CC(O)C3=C)CCCC12C	369753	CHEMBL3452
CCOc1cccc(c1)n1cc(nc1c1ccc(C)cc1)C(=O)N1CCN(CC1C(=O)NCC(=O)O)c1cnc2ccccc2c1	451289	CHEMBL1901
OC1C(CSCCNC(=O)CCCCCNC(=O)c2cccc(I)c2)OC(C1O)n1cnc2c(NCc3ccc(cc3)N(=O)=O)ncnc12	581900	CHEMBL1997
CCCCCCCCc1ccc2CC(CCc2c1)C(C)(N)COP(=O)(O)O	619838	CHEMBL4333
NC(=O)n1ccc(n1)c1cccc(c1)c1ccccc1Cl	690721	CHEMBL4296
CC(=NO)c1cccc(CN2C(Cc3ccccc3)C(O)C(O)C(Cc3ccccc3)N(Cc3cccc(c3)C(=NO)C)C2=O)c1	96059	CHEMBL243
OC1C(O)C(Cc2ccccc2)N(Cc2ccc3n[nH]cc3c2)C(=O)N(Cc2ccc3n[nH]cc3c2)C1Cc1ccccc1	127902	CHEMBL243
OC1C(O)C(Cc2ccccc2)N(Cc2cccc(c2)C(=O)Nc2cnccn2)C(=O)N(Cc2cccc(c2)C(=O)Nc2cnccn2)C1Cc1ccccc1	139857	CHEMBL243
NNC(=O)c1cccc(CN2C(Cc3ccccc3)C(O)C(O)C(Cc3ccccc3)N(Cc3cccc(c3)C(=O)NN)C2=O)c1	140464	CHEMBL243
CCC(C)C(NC(=O)C(Cc1ccc(O)cc1)NC(=O)C1CCCN1C(=O)C(CCCNC(=N)N)NC(=O)C(N)CCCNC(=N)N)C(=O)NC(CC(C)C)C(=O)O	242898	CHEMBL3570
COC(=O)N1CCN(C(CN2CCCC2)C1)C(=O)Cc1ccc(Cl)c(Cl)c1	29514	CHEMBL237
NC(=NO)c1cccc(CN2C(CCc3ccccc3)C(O)C(Cc3ccccc3)N(Cc3cccc(c3)C(=N)NO)C2=O)c1	53866	CHEMBL243
Oc1ccc2CC3C4Cc5cc6ccccc6nc5CC4(CCN3CC3CC3)c2c1	556500	CHEMBL236
CCN1CCCC1CNC(=O)c1cc(Br)cc(OC)c1OC	63741	CHEMBL339
Nc1nc(N)c2nc(CC(CC#C)c3ccc(cc3)C(=O)NC(CCC(=O)O)C(=O)O)cnc2n1	113627	CHEMBL4564
NC(=CO)c1cccc(c1)N1C(Cc2ccccc2)C(O)C(CCc2ccccc2)N(C1=O)c1cccc(c1)C(=N)NO	299763	CHEMBL243
Cc1cc(O)cc(C)c1CC(N)C(=O)N1Cc2ccccc2CC1C(=O)NCCc1[nH]c(=O)c(CCNC(=O)C2Cc3ccccc3CN2C(=O)C(N)Cc2c(C)cc(O)cc2C)nc1C	332200	CHEMBL3222
Cc1cc(CC(CC(=O)N2CCC(CC2)N2Cc3ccccc3NC2=O)C(=O)N2CCC(CC2)N2CCCCC2)cc2c[nH]nc12	1336252	CHEMBL3798
CCCC(NC(=O)C(CC(C)C)NC(=O)OCc1ccccc1)C(=O)C(=O)NCc1ccccn1	217577	CHEMBL3891
Oc1c2CN(C(c3ccc4OCCc4c3)c2nc2ccccc12)c1ncc(cn1)c1ccccn1	296275	CHEMBL4567
CC(C)N(NC(=O)OC(C)CC1CCCCC1)C#N	317814	CHEMBL268
Oc1ccc2CC3N(CC4CC4)CCC45C(Oc1c24)c1c(CC35O)c2ccccc2n1Cc1cccc(NC(=O)CBr)c1	35839	CHEMBL236
COc1cc(Cl)cc(C(=O)Nc2ccc(Cl)cn2)c1NC(=O)c1scc(CN(C)CCN2CCCC2)c1Cl	382055	CHEMBL244
Cc1cc(O)cc(O)c1CC(N)C(=O)N1Cc2ccccc2CC1C(=O)NC(Cc1ccccc1)C(=O)NC(CCCCNC(=O)OCc1ccccc1)C(=O)O	441033	CHEMBL269
CN(C1CCC2(O)C3Cc4ccc(O)c5OC1C2(CCN3CC1CC1)c45)C(=O)CCc1ccccc1	513809	CHEMBL4329
CCC1(C(C)C1(Cl)Cl)C(=O)NC(C)c1ccc(Cl)cc1	62570	CHEMBL2578
CCN1CCCC1CNC(=O)c1c(O)c(I)cc(OC)c1OC	116874	CHEMBL339
COc1cc(CC(=O)OCC2=CC3C4OC5(Cc6ccccc6)OC4(CC(C)C3(O5)C3C=C(C)C(=O)C3(O)C2)C(=C)C)ccc1O	456371	CHEMBL4794
CC(C)Oc1cccc(CC(=O)N2CCCC(CC[N+]34CCC(CC3)(CC4)c3ccccc3)(C2)c2ccc(Cl)c(Cl)c2)c1	56436	CHEMBL3942
OC(=O)CCc1cc(I)c(Oc2ccc(O)c(I)c2)c(I)c1	60351	CHEMBL1947
CNCc1cc(ccc1Oc1ccc(Cl)cc1)C(=O)N1CCCN(CC1)C(C)C	438320	CHEMBL264
CSCC1CN(Cc2c[nH]c3c(=O)[nH]cnc23)CC1O	454571	CHEMBL4338
CC(O)CCCC(C)C1CCC2C(=CC=C3CC(O)C(C)C(O)C3)CCCC12C	1052944	CHEMBL3150
COc1nc(NCCc2ccc(Cl)cc2Cl)cc(n1)c1cccc(c1)C(F)(F)C(=O)O	1058979	CHEMBL4427
CCCCC(NC(=O)C(N)Cc1c(C)cc(O)cc1C)C(=O)NCC(=O)NC(Cc1ccc(F)cc1)C(=O)N1CCC(CC1)N(C(=O)CC)c1ccccc1	1061285	CHEMBL270
COCCCc1cc(CN(C2CC2)C(=O)C2CNCCC2c2ccc(OCCOc3c(Cl)cc(C)cc3Cl)cc2)cc(OCCC(C)(C)C(=O)O)c1	1138816	CHEMBL286
CCC(CC)(CCOc1cc(CCCOC)cc(CN(C2CC2)C(=O)C2CNCCC2c2ccc(OCCOc3c(Cl)cc(C)cc3Cl)cc2)c1)C(=O)O	1138818	CHEMBL286
COc1ccccc1C1=C(CCNC(=O)C)c2c(C1)ccc1OCCc21	1145573	CHEMBL1946
CCCN(CCCc1ccccc1)C1CCc2ccc3[nH]cc(C=O)c3c2C1	1151861	CHEMBL273
Cn1ccc(cc1=O)C1CCNCC1C(=O)N(Cc1cn(Cc2ccccc2)c2cccc(F)c12)C1CC1	1159119	CHEMBL286
CCOc1ccc(cc1c1ccc2c(N)nc(N)nc2c1)c1cccc(NS(=O)(=O)C)c1	1170322	CHEMBL1681620
CCOc1c(OC)ccc2cc(C(=O)NCCc3ccncc3)c(=O)[nH]c12	1173030	CHEMBL253
CC1(C)CCc2c(Nc3c(Cl)cncc3Cl)nc3oc4c(NCc5cccnc5)ncnc4c3c2C1	1177501	CHEMBL275
Cc1ccc(CCCC(CC(=O)NO)C(=O)NC(CC2CCCCC2)C(=O)NCCC(=O)NCCCCN2CCOCC2)cc1	121553	CHEMBL333
ONC(=O)CC(CCCc1ccc(Cl)cc1)C(=O)NC(CC1CCCCC1)C(=O)NCCC(=O)NCCC(=O)N1CCOCC1	121904	CHEMBL333
CN(C)CCCCNC(=O)CCNC(=O)C(CC1CCCCC1)NC(=O)C(CCCc1ccc(C)cc1)CC(=O)NO	122436	CHEMBL333
OCC(O)COC1(CCNCC1C(=O)N(Cc1cn(Cc2cccc(F)c2)c2cccc(F)c12)C1CC1)c1ccc(F)c(F)c1	1250142	CHEMBL286
CCCOCCn1c(=O)nc(NC2CCC(O)CC2)c2nnc(cc12)c1ccc(OC)nc1	1263932	CHEMBL1827
CCCOCCn1c(=O)nc(NC2CCCCC2C(=O)O)c2nnc(cc12)c1ccc(OC)nc1	1263942	CHEMBL1827
CCCOCCn1c(=O)nc(NC2CCC(CC2)C(=O)O)c2nnc(cc12)c1ccc(OC)nc1	1263943	CHEMBL1827
Clc1cccc(N2CCN(CCC3CCC(CC3)NC(=O)c3cccs3)CC2)c1Cl	126865	CHEMBL234
Cc1cc(CC(OC(=O)N2CCC(CC2)N2Cc3ccccc3NC2=O)c2cc(CN3CCCCC3)ccn2)cc2c[nH]nc12	1337971	CHEMBL3798
CC(C1CCC2C(=CC=C3CC(O)C(=C)C(O)C3)CCCC12C)C(C)(C)CCC(C)(C)O	1355042	CHEMBL3150
CCc1c(CCN(C)CC(=O)O)cccc1c1nsc(n1)c1ccc(OC(C)C)c(c1)C(F)(F)F	1355458	CHEMBL4333
COc1ccc(cc1)S(=O)(=O)N(Cc1cn(CCF)nn1)C(C(C)C)C(=O)NO	1357956	CHEMBL4588
COc1ccc(cc1)S(=O)(=O)N(Cc1cn(CCOCCOCCOCCOS(=O)(=O)c2ccc(C)cc2)nn1)C(C(C)C)C(=O)NO	1357957	CHEMBL280
COc1cncc(c1)c1oc(nc1)C(C)(C)N1CCN(CC(O)CC(Cc2ccccc2)C(=O)NC2C(O)COC3C=CC=CC23)C(C1)C(=O)NCC(F)(F)F	138065	CHEMBL243
CC(C)(N1CCN(CC(O)CC(Cc2ccccc2)C(=O)NC2C(O)COC3C=CC=CC23)C(C1)C(=O)NCC(F)(F)F)c1oc(cn1)c1cnccc1Cl	138820	CHEMBL243
Cc1c(CC(=O)O)cc2ccc(F)cc2c1Oc1ncc(cc1Br)S(=O)(=O)C	1442576	CHEMBL5071
CN(C)C(=O)c1cccnc1NCCCN1CCN(CC1)c1ccc(C)cc1n1cccc1	146094	CHEMBL3637
Cc1ccc(CCCC(CC(=O)NO)C(=O)NC(CC2CCCCC2)C(=O)NCCCCN2CCOCC2)cc1	150661	CHEMBL333
ONC(=O)CC(CCCc1ccc(Cl)cc1)C(=O)NC(CC1CCCCC1)C(=O)NCCC(=O)N1CCOCC1	150977	CHEMBL333
CN(C)CCCCNC(=O)C(CC1CCCCC1)NC(=O)C(CCCc1ccc(C)cc1)CC(=O)NO	150978	CHEMBL333
CN1CCCCCOc2ccc(Cl)cc2CNC(=O)Cn2c(cnc(NC(Cc3ccccc3)C1)c2=O)Cl	154108	CHEMBL204
O=C1OC2CCCC2C1Sc1ccccc1	163966	CHEMBL209
OC(CC(Cc1cccnc1)C(=O)NC1C(O)COc2ccccc12)CN1CCN(Cc2oc3c(Cl)cccc3c2)CC1C(=O)NCC(F)(F)F	185827	CHEMBL243
CCOC(=O)NC(C(C)CC)C(=O)NC(Cc1ccccc1)C(O)CC(Cc1ccccc1)NC(=O)c1ccccc1NC(=O)OCc1ccccn1	194511	CHEMBL243
NC(=N)c1csc(CNC(=O)C2CCCN2C(=O)C(NS(=O)(=O)N)C(c2ccccc2)c2ccccc2)c1	198381	CHEMBL204
NC(=N)c1occ(CNC(=O)C2CCCN2C(=O)C(NS(=O)(=O)N)C(c2ccccc2)c2ccccc2)c1	198636	CHEMBL204
OC(CC(Cc1cccnc1)C(=O)NC1C(O)COc2ccccc12)CN1CCN(Cc2ccn(c2)c2cc(Cl)c(Cl)c(Cl)c2)CC1C(=O)NCC(F)(F)F	214695	CHEMBL243
OC(CC(Cc1cccnc1)C(=O)NC1C(O)COc2ccccc12)CN1CCN(Cc2ccn(c2)c2ccc(Cl)c(Cl)c2)CC1C(=O)NCC(F)(F)F	214797	CHEMBL243
Cc1cc(C(=O)Nc2ccc(cc2F)c2ccccc2S(=O)(=O)C)n(n1)c1cccc(c1)C(=N)N	257191	CHEMBL244
CS(=O)(=O)NC(CC1CCCCC1)C(=O)N1CCCC1C(=O)NCc1ccc(cc1)C(=N)N	2627	CHEMBL204
C[N+]12CCC(CC1)C(C2)OC(=O)C(O)(C1CCCCC1)c1ccccc1	26307	CHEMBL276
C[N+]1(C)CCC(CC1)OC(=O)C(O)(C1CCCCC1)c1ccccc1	26337	CHEMBL2672
C(CN1CCN(CC1)c1ccccc1)C1CCC(CC1)Nc1ncnc2ccccc12	274589	CHEMBL234
Cc1ccc2c(ncn2CCCCC2(C(=O)NCC(F)(F)F)c3ccccc3c3ccccc23)c1NC(=O)c1ccccc1c1ccc(cc1)C(F)(F)F	282740	CHEMBL2569
CCN(CC)CCN1C(=O)C(O)(c2ccc(Cl)cc2Cl)c2c1cc(cc2C(F)(F)F)C(=O)N	303127	CHEMBL4616
OCCOc1ccc(CC(CC(=O)CN2C(Cc3ccccc3)CC(Cc3ccccc3)C2=O)C(=O)NC2C(O)Cc3ccccc23)cc1	305432	CHEMBL243
OC1Cc2ccccc2C1NC(=O)C(CC(=O)CN1C(Cc2ccccc2)CC(Cc2ccccc2)C1=O)Cc1ccc(OCC(=O)N2CCOCC2)cc1	305434	CHEMBL243
COCCOCCOc1ccc(CC(CC(=O)CN2C(Cc3ccccc3)CC(Cc3ccccc3)C2=O)C(=O)NC2C(O)Cc3ccccc23)cc1	305437	CHEMBL243
NC(=N)c1cccc(c1)n1nc(cc1C(=O)Nc1ccc(cc1F)n1cnc2cccnc12)C(F)(F)F	310244	CHEMBL244
NC(=N)c1cccc(c1)n1nc(cc1C(=O)Nc1ccc(cc1F)n1cnc2ncccc12)C(F)(F)F	310598	CHEMBL244
CN1CCN=C1c1ccc(CCNC(=O)CC2N(c3cc(Cl)ccc3NC2=O)S(=O)(=O)c2ccc3ccccc3c2)cc1	312166	CHEMBL4308
CC(C)(N1CCN(CC(O)CC(Cc2cc3cnccc3s2)C(=O)NC2C(O)COc3ccccc23)C(C1)C(=O)NCC(F)(F)F)c1oc(cn1)c1ccc(Cl)cc1	333200	CHEMBL243
CC(C)(N1CCN(CC(O)CC(Cc2oc3cnccc3c2)C(=O)NC2C(O)COc3ccccc23)C(C1)C(=O)NCC(F)(F)F)c1oc(cn1)c1ccc(Cl)cc1	333314	CHEMBL243
CC(C)(N1CCN(CC(O)CC(Cc2cc3ccncc3s2)C(=O)NC2C(O)COc3ccccc23)C(C1)C(=O)NCC(F)(F)F)c1oc(cn1)c1ccc(Cl)cc1	333364	CHEMBL243
CC(C)(N1CCN(CC(O)CC(Cc2cc3c(Cl)cncc3s2)C(=O)NC2C(O)COc3ccccc23)C(C1)C(=O)NCC(F)(F)F)c1oc(cn1)c1ccc(Cl)cc1	333378	CHEMBL243
CC(=O)N1Cc2cc(ccc2CCc2cc(Cl)ccc12)c1ccccc1C(=O)C	342007	CHEMBL4234
CC(=O)N1Cc2cc(ccc2CCc2ccccc12)c1ccccc1	342153	CHEMBL4234
COC(=O)c1ccccc1c1ccc2CCc3cc(Cl)ccc3N(Cc2c1)C(=O)C	342478	CHEMBL4234
C[N+]1(Cc2ccccc2c2ccc(NC(=O)c3cc(nn3c3ccc4onc(N)c4c3)C(F)(F)F)c(F)c2)CCOCC1	344010	CHEMBL244
CC(OCC1(CC(N)C1)c1ccccc1)c1cc(cc(c1)C(F)(F)F)C(F)(F)F	352506	CHEMBL249
CC(C)(C)OC(=O)NC(Cc1ccccc1)C(O)CC(Cc1ccccc1)C(=O)NC(CCC(=O)N)C(=O)NC(Cc1ccccc1)C(=O)N	359127	CHEMBL243
Oc1ccc2CC3N(CC4CC4)CCC45C(Oc1c24)C(=O)CCC35NCCCc1ccc(Cl)cc1	360601	CHEMBL236
COc1cc(Cl)cc(C(=O)Nc2ccc(Cl)cn2)c1NC(=O)c1scc(CN(C)c2ncc[nH]2)c1Cl	382087	CHEMBL244
CCNC(=O)N(C)Cc1csc(C(=O)Nc2c(OC)cc(Cl)cc2C(=O)Nc2ccc(Cl)cn2)c1Cl	382089	CHEMBL244
CC(C)(Cc1cccc(CC(=O)NCc2ccccc2)c1)NCC(O)c1ccc(O)c(CO)c1	383752	CHEMBL210
CN(Cc1cc(ccc1c1ccccc1S(=O)(=O)Nc1onc(C)c1C)c1occn1)c1ccccc1	38649	CHEMBL252
Cc1noc(NS(=O)(=O)c2ccccc2c2ccc(cc2Cn2ccc(n2)C(F)(F)F)c2occn2)c1C	38750	CHEMBL252
CN(Cc1cc(ccc1c1ccccc1S(=O)(=O)Nc1onc(C)c1C)c1occn1)C(=O)CC(C)(C)C	39075	CHEMBL252
COc1ccccc1CNC(=O)c1cc2cc(CC(C)NCC(O)c3ccc(O)c(CO)c3)ccc2[nH]1	399888	CHEMBL210
Fc1cc(ccc1N1CCCC(NS(=O)(=O)c2cc3ccc(Cl)nc3s2)C1=O)n1ccccc1=O	434406	CHEMBL244
CN(C)CCN(C)C(=O)CN(C1CCCN(C1=O)c1ccc(cc1F)n1ccccc1=O)S(=O)(=O)c1ccc2cc(Cl)ccc2c1	434460	CHEMBL244
OC(Cc1cccc(Cl)c1)C=CC1CCC(=O)N1CCc1ccc(cc1)C(=O)O	437056	CHEMBL1836
CCc1cc(NC(=O)NC(C)CCN2CCCC(Cc3ccc(F)cc3)C2)cc(c1)c1nnnn1C	437756	CHEMBL3473
CC(CC(O)N1CCCC(Cc2ccc(F)cc2)C1)NC(=O)Nc1cc(cc(c1)c1nnnn1C)C(C)C	438021	CHEMBL3473
CNCc1cc(ccc1Oc1ccccc1)C(=O)N1CCCN(CC1)C1CC1	438273	CHEMBL264
CC(CCN1CCCC(Cc2ccc(F)cc2)C1)NC(=O)Nc1cc(cc(c1)c1nnnn1C)C(=O)C	438354	CHEMBL3473
CCN(CC)CC1(CC1)c1ccc(cc1)N1CCc2c(C1=O)n(nc2C(F)(F)F)c1ccc(OC)cc1	448239	CHEMBL244
CC(C=CC(O)C12CC3CC(CC(C3)C1)C2)C1CCC2C(=CC=C3CC(O)C(=C)C(O)C3)CCCC12C	470745	CHEMBL1977
COc1ccc(cc1)n1nc(c2CCN(C(=O)c12)c1ccc(cc1)C1(CCN(C)C)CC1)C(F)(F)F	496129	CHEMBL244
COc1ccc(cc1)n1nc(c2CCN(C(=O)c12)c1ccc(cc1)C1(CCN2CCCC2)CC1)C(F)(F)F	496130	CHEMBL244
OC1(CC(N(C1)C(=O)Nc1ccc(Cl)cc1)C(=O)Nc1ccc(cn1)n1ccccc1=O)c1ccccc1Cl	497505	CHEMBL244
Cc1cc(CC(OC(=O)N2CCC(CC2)c2cc3ccccc3[nH]c2=O)C(=O)N2CCN(CC2)C2CCCCC2)cc2c[nH]nc12	501082	CHEMBL3798
Cn1cc(c2ccc3C(=NO)CCc3c2)c(n1)c1ccncc1	510515	CHEMBL5145
CC(C)CNC(=O)c1ccc(c(c1)C(=O)O)c1ccc(cc1C(=O)Nc1ccc(cc1)C(=N)N)c1ccoc1CO	522946	CHEMBL244
C[N+]1(Cc2ccc(O)cc2)CCCC(C1)NC(=O)C(Cc1ccc(O)cc1)NC(=O)Nc1ccc(s1)C(=O)OC1CCCCC1	554009	CHEMBL245
CC(N(Cc1ccccc1Cl)c1ccc(C#N)c(Cl)c1)c1nnnn1C	567187	CHEMBL208
CCC(N(Cc1ccccc1Cl)c1ccc(C#N)c(Cl)c1)c1nncn1C	567202	CHEMBL208
CCC(=O)N(C1CCN(CCc2ccccc2)CC1C)c1ccccc1	57334	CHEMBL270
COc1ccc(cc1)S(=O)(=O)c1cc(C)c2ncc(C(=O)N)c(Nc3cccc(OC)c3)c2c1	578214	CHEMBL275
CC(CCCC(C)(C)O)C1CCC2C1CCCC2=CC=C1CC(O)C(=C)C(O)C1	592233	CHEMBL3150
COc1cc(OC)cc(C=NC23CC(=CC(Cc4c2ccc(=O)[nH]4)C3=CC)C)c1	593325	CHEMBL4780
CCC(C#N)C(=O)NC(C)C(Oc1cc(F)ccc1F)c1ccccc1	61733	CHEMBL2578
CC(COc1cc(F)ccc1F)NC(=O)C(C#N)C(C)(C)C	61843	CHEMBL2578
O=C(CCc1c[nH]c2ccccc12)NCCCCCCNc1c2CCCCc2nc2ccccc12	630469	CHEMBL220
Cn1c(=O)c(cc2cnc(Nc3cccc(NC(=O)CN)c3)nc12)c1c(Cl)cccc1Cl	690000	CHEMBL1862
Cc1ccc2c(cccc2n1)N1CCN(CCc2cccc3c2OCc2c(ncn32)C(=O)NCC2CC2)CC1	701573	CHEMBL1983
CC(C)(Cc1cccc(CC(=O)NCc2ccc(O)cc2Cl)c1)NCC(O)c1ccc(O)c(NS(=O)(=O)C)c1	702177	CHEMBL210
OCc1cc(OCC(O)CNC2CCN(CC2)c2ncnc3scc(c4ccccc4)c23)ccc1O	706556	CHEMBL246
CC(=NO)c1cc(C)cc(C)c1NC(=O)c1sccc1S(=O)(=O)Nc1onc(C)c1Cl	93776	CHEMBL252
CC(=O)c1c(C)c(C)cc(C)c1NC(=O)c1sccc1S(=O)(=O)Nc1onc(C)c1Cl	93836	CHEMBL252
CCC(=O)N(C1CCN(CCc2ccccc2)CC1C)c1ccccc1	10072	CHEMBL233
O=S(=O)(N)O	110660	CHEMBL261
COCCCc1cc(CN(C2CC2)C(=O)C2CNCCC2c2ccc(OCCOc3c(Cl)cc(C)cc3Cl)cc2)cc(OCCOC)c1	1138803	CHEMBL286
CN(Cc1cc(cc(c1)C(F)(F)F)C(F)(F)F)C(=O)C1CCN(CC1c1ccc(F)cc1C)C(=O)C(=O)N	1280801	CHEMBL249
COc1ccccc1N1CCN(CCn2c(=O)[nH]c3scc(c4cccc(C)c4)c3c2=O)CC1	12886	CHEMBL326
COc1cccc(c1)C1CCC(CC1)N1CCN(CC1)c1ccccc1OC	1385030	CHEMBL273
ONC(=O)c1cccc(CN2C(Cc3ccccc3)C(O)C(O)C(Cc3ccccc3)N(Cc3cccc(c3)C(=O)NO)C2=O)c1	139680	CHEMBL243
Cc1cccc(NC(=O)c2cccc(CN3C(Cc4ccccc4)C(O)C(O)C(Cc4ccccc4)N(Cc4cccc(c4)C(=O)Nc4cccc(C)n4)C3=O)c2)n1	140044	CHEMBL243
COc1ccc2oc(c(CCNC(=O)C=C)c2c1)c1ccccc1	154415	CHEMBL1945
COc1ccc2oc(c(CCNC(=O)CC=C)c2c1)c1ccccc1	154423	CHEMBL1946
OC(CC(Cc1cccnc1)C(=O)NC1C(O)COc2ccccc12)CN1CCN(Cc2oc(cc2)c2ccccc2)CC1C(=O)NCC(F)(F)F	184691	CHEMBL243
NC(=NO)c1cccc(CN2C(CCc3ccc(F)cc3)C(O)C(Cc3ccc(F)cc3)N(Cc3cccc(c3)C(=N)NO)C2=O)c1	191977	CHEMBL243
NC(=O)CN1CCC(N2CC(=O)N3CCCC3C2=O)C1=O	201129	CHEMBL3998
Oc1ccc(Oc2c(Cl)cc(cc2Cl)n2ncc(=O)[nH]c2=O)cc1S(=O)(=O)N1CCCCC1	206602	CHEMBL1947
CC(N)Cc1c2occc2c(Br)c2occc12	246874	CHEMBL225
CN(C)CCC=C1c2ccccc2CCc2ccccc12	27072	CHEMBL4701
CN(C)CCC=C1c2ccccc2CCc2ccccc12	27072	CHEMBL319
C#N	308021	CHEMBL205
O=C(CCCc1ccccc1)N1CCCC1C(=O)N1CCCC1C#N	314575	CHEMBL2461
CCCCCC(O)C=CC1CCC(=O)N1CCc1ccc(cc1)C(=O)O	372991	CHEMBL1836
Clc1ccc2c(NCCCCCCCNC(=O)Cc3c[nH]c4ccc(Br)cc34)c3CCCCc3nc2c1	374459	CHEMBL220
Clc1ccc2c(NCCCCCCNC(=O)CCc3c[nH]c4ccccc34)c3CCCCc3nc2c1	374503	CHEMBL4768
N#Cc1ccc(cc1)C(c1ccc(cc1)C#N)n1cncn1	374548	CHEMBL1978
CC(OC1OCCN(Cc2n[nH]c(=O)[nH]2)C1c1ccc(F)cc1)c1cc(cc(c1)C(F)(F)F)C(F)(F)F	399361	CHEMBL249
Oc1ccccc1c1ccc(C#N)c(c1)C(F)(F)F	399822	CHEMBL1871
COc1ccc2oc(c(CCNC(=O)C)c2c1)c1ccccc1	45949	CHEMBL1946
Cn1c2C3Oc4c(O)ccc5CC6N(CC7CC7)CCC3(c45)C6(O)Cc2c2ccccc12	489322	CHEMBL236
COc1ccc(cc1)c1c([nH]c2ccccc12)c1ccc(cc1)S(=O)(=O)C	510083	CHEMBL230
Cc1ccc2[nH]c(c3ccc(cc3)S(=O)(=O)N)c(c3ccccc3)c2c1	510132	CHEMBL230
CS(=O)(=O)c1ccc(cc1)c1[nH]c2ccccc2c1c1ccc(F)cc1	510134	CHEMBL230
NC(=NO)c1cccc(CN2C(CCc3ccccc3)C(O)C(Cc3ccccc3)N(Cc3cccc(N)c3)C2=O)c1	54268	CHEMBL243
OC1C(CCc2ccccc2)N(Cc2ccc3n[nH]cc3c2)C(=O)N(Cc2ccc3n[nH]cc3c2)C1Cc1ccccc1	55023	CHEMBL243
COC(=O)C1(O)CC2OC1(C)n1c3ccccc3c3c4CNC(=O)c4c4c5ccccc5n2c4c13	55962	CHEMBL3062
C[N+]1(C)C2CCC1CC(CC(C#N)(c1ccccc1)c1ccccc1)C2	567939	CHEMBL245
Cn1c(=O)c(cc2cnc(Nc3cccc(N)c3)nc12)c1c(Cl)cccc1Cl	583100	CHEMBL1862
Oc1ccc2CC3N(CC4CC4)CCC45C(Oc1c24)c1[nH]c2c(F)cccc2c1CC35O	609037	CHEMBL236
CC(COc1cc(F)ccc1F)NC(=O)C(C#N)C(C)(C)C	61844	CHEMBL2578
CCN1CCCC1CNC(=O)c1cc(CCCF)cc(OC)c1OC	63658	CHEMBL339
CC(C)Oc1ccccc1N1CCN(Cc2cccc(c2)C(=O)N2CCCCC2)CC1	6713	CHEMBL229
CC(C)C(CN1CCC(C)(C(C)C1)c1cccc(O)c1)NC(=O)C1Cc2ccc(O)cc2CN1	77944	CHEMBL3952
CCC(=C(CC)c1ccc(O)cc1)c1ccc(O)cc1	860	CHEMBL242
CNC1CC2OC(C)(C1OC)n1c3ccccc3c3c4CNC(=O)c4c4c5ccccc5n2c4c13	86358	CHEMBL4202
COc1ccc2ccccc2c1OCCNCC1COc2ccccc2O1	362020	CHEMBL326
CCc1nn2ccc3OCCc3c2c1CCNC(=O)C	1163106	CHEMBL1945
CCCOc1c(OC)ccc2cc(C(=O)NCCc3ccc(F)cc3)c(=O)[nH]c12	1173026	CHEMBL253
OC1C(O)C(Cc2ccccc2)N(Cc2ccc3n[nH]cc3c2)C(=O)N(Cc2cccc(c2)C(=O)Cn2ccnn2)C1Cc1ccccc1	127939	CHEMBL243
CNC(=O)C(NC(=O)c1ccc2nc(NC(=O)c3ccccc3c3ccc(cc3)C(C)(C)C)ccc2c1)c1ccccc1	1420794	CHEMBL2569
CC1C2Cc3ccc(cc3C1(C)CCN2CC1CC1)C(=O)NCCc1ccc(cc1)c1cccc(O)c1	1448002	CHEMBL233
CC(=O)Sc1ccc(cc1)C(=O)N(CC(=O)O)C1CCCC1	184888	CHEMBL4074
OC(=O)CN(C1CCCC1)C(=O)c1ccc(S)cc1	184922	CHEMBL4074
COc1cc(C(C)C)c2C(=O)N(COC3=C(C(=O)OC3C)c3ccccc3)S(=O)(=O)c2c1	236845	CHEMBL248
CCCCN1C(Cc2ccccc2)C(O)C(O)C(Cc2ccccc2)N(Cc2ccc3n[nH]c(N)c3c2)C1=O	260145	CHEMBL243
CCC(n1cc(nc(NCc2nonc2C)c1=O)C(C)(C)C)C(=O)NC(CC(=O)O)C(=O)CNCN1CCCCC1	300638	CHEMBL2334
Cc1cc(O)cc(C)c1CC(N)C(=O)N1Cc2ccccc2CC1C(=O)NCc1nc2ccccc2n1CC(=O)O	331646	CHEMBL269
Cc1c(CCCNC(=O)C(N)Cc2c(C)cc(O)cc2C)[nH]c(=O)c(n1)CCCCNC(=O)C(N)Cc1c(C)cc(O)cc1C	368063	CHEMBL270
CC(CCN1CCCC(Cc2ccc(F)cc2)C1)NC(=O)Nc1cc(cc(c1)c1nnnn1C)C(C)C	437716	CHEMBL3473
COc1ccc(cc1)n1nc(c2CCN(C(=O)c12)c1ccc(cc1)C1(CC1)C1=NCCN1)C(F)(F)F	496198	CHEMBL244
CCC(C#N)C(=O)NC(C)C(Oc1cc(F)ccc1C#N)c1ccccc1	62033	CHEMBL2578
OC1C(O)C(Cc2ccccc2)N(Cc2cccc(c2)c2cc[nH]n2)C(=O)N(Cc2ccc(O)cc2)C1Cc1ccccc1	96964	CHEMBL243
Cc1o[nH]c(=O)c1CC(N)C(=O)O	11595	CHEMBL3504
O=C1C2CCCCC2C=NN1CCCCN1CCN(CC1)c1nsc2ccccc12	137522	CHEMBL273
CNC(=O)c1cc(Oc2ccc(NC(=O)Nc3ccc(Cl)c(c3)C(F)(F)F)cc2)ccn1	276734	CHEMBL279
COc1ccc(cc1)n1nc(c2CCN(C(=O)c12)c1ccc(cc1)C1(CN2CCCC2)CC1)C(F)(F)F	448656	CHEMBL244
CN(Cc1cnc2nc(N)nc(N)c2n1)c1ccc(cc1)C(=O)NC(CCC(=O)O)C(=O)O	49931	CHEMBL1809
COc1ccc(cc1OC1CCCC1)C(=O)Nc1c(Cl)cncc1Cl	63401	CHEMBL288
Clc1ccc(cn1)C1CC2CCC1N2	675	CHEMBL3916
CC#CC1(O)CCC2C3CCC4=CC(=O)CCC4=C3C(CC12C)c1ccc(cc1)N(C)C	712273	CHEMBL208
CC1CN(CCC(O)C2CCCCC2)CCC1(C)c1cccc(O)c1	77021	CHEMBL4354
Fc1ccc(cc1)C(=O)NCCCNc1c2CCCCc2nc2ccccc12	1169776	CHEMBL1914
C[N+]1(C)C2CC(CC1C1OC21)OC(=O)C(O)(c1cccs1)c1cccs1	427328	CHEMBL211
Cc1cccc(C)c1CC(N)C(=O)NC(CCCNC(=N)N)C(=O)NC(Cc1c(C)cccc1C)C(=O)NCCC(=O)N	30928	CHEMBL270
CC(C)CC(NC(=O)Nc1ccc(cc1)c1noc(n1)c1cccs1)C(=O)N(C)N(C)C#N	1063634	CHEMBL268
CCNC(=O)NCCCOc1cc(CCCOC)cc(CN(C2CC2)C(=O)C2CNCCC2c2ccc(OCCOc3c(Cl)cc(C)cc3Cl)cc2)c1	1138806	CHEMBL286
CC(=O)NCCC1=CCc2ccc3OCCc3c12	1145560	CHEMBL1946
CCC1(N)CCCN(C1)c1cc2n(C)c(=O)n(C)c(=O)c2n1Cc1cc(F)ccc1C#N	1171295	CHEMBL340
OC1C(O)C(Cc2ccccc2)N(Cc2ccc3n[nH]cc3c2)C(=O)N(Cc2cccc(c2)C(=O)Cn2cncn2)C1Cc1ccccc1	127330	CHEMBL243
CCC(NC(=O)C(CC(C)C)NC(=O)OCc1ccccc1)C(=O)C(=O)NCc1cc(OC)cc(OC)c1	218456	CHEMBL2382
CC(C)C(NC(=O)C(NC(=O)C(CCC(=O)O)NC(=O)C(Cc1c(C)cccc1C)NC(=O)C(C)NC(=O)C(N)Cc1ccc(O)cc1)C(C)C)C(=O)NCC(=O)N	285153	CHEMBL3222
COc1ccc(CCNC(=O)c2cnc(nc2NC2CCCCC2)C#N)cc1	366425	CHEMBL268
COc1cc(Cl)cc(C(=O)Nc2ccc(Cl)cn2)c1NC(=O)c1scc(CN(C)C(=O)NCCC(=O)O)c1Cl	382060	CHEMBL244
COc1cc(Cl)cc(C(=O)Nc2ccc(Cl)cn2)c1NC(=O)c1scc(Cn2ccnc2)c1Cl	382081	CHEMBL244
CC(Cc1ccc2[nH]c(cc2c1)C(=O)N(C)Cc1ccccc1)NCC(O)c1ccc(O)c(CO)c1	399896	CHEMBL210
Cc1cc(CC(OC(=O)N2CCC(CC2)N2Cc3ccc(F)cc3NC2=O)C(=O)N2CCC(CC2)N2CCCCC2)cc2c[nH]nc12	501074	CHEMBL3798
COc1ccc(C2C(C(c3ccc4OCOc4c3)c3ccc(NC(C)C)nc23)C(=O)O)c(CCCO)c1	53036	CHEMBL252
CN1CCCC1COc1cnc(Cl)c(OCc2ccnc(F)c2)c1	557033	CHEMBL2584
CC(C)(Cc1ccc2ccccc2c1)NCC(O)COc1ccc(CCC(=O)O)cc1C#N	574799	CHEMBL1878
CCOc1cc(OC)cc2c1C(=O)N(COC(=O)c1c(Cl)ccc(OCCN3CCOCC3)c1Cl)S2(=O)=O	9412	CHEMBL248
Cc1o[nH]c(=O)c1CC(N)C(=O)O	11595	CHEMBL3753
CCC(NC(=O)C(CC(C)C)NC(=O)OCc1ccccc1)C(=O)C(=O)NCCc1ccccc1	191521	CHEMBL2382
Clc1ccc(cn1)C1CC2CCC1N2	675	CHEMBL2658
Cc1cc(O)cc(C)c1CC(N)C(=O)N1Cc2ccccc2CC1C(=O)O	70633	CHEMBL269
CCCn1c(=O)n(CCC)c2nc([nH]c2c1=O)c1ccc(Cl)cc1N	8556	CHEMBL4975
CNCc1cc(ccc1Oc1ccc(F)cc1)C(=O)N1CCCN(CC1)C1CC1	438227	CHEMBL264
CCCCCCCCCCCCNC(CCC(=O)NC(CCCC(N)C(=O)O)C(=O)O)C(=O)O	1078294	CHEMBL1293222
CN(C)CCCN(C)CCNC(=O)C1CCCN1S(=O)(=O)c1ccc(NN=C(S)NC(c2ccccc2)c2ccccc2)c(c1)[N+](=O)[O-]	1248202	CHEMBL2501
O=S1(=O)c2ccccc2c2ccc(cc12)N1CCN2CCC1CC2	1279141	CHEMBL4980
CC(C)(Cc1ccc(Oc2ccc(cn2)C(=O)N)cc1)NCC(O)COc1cccc2[nH]c3ccccc3c12	1333582	CHEMBL213
Nc1cccc(c1)N1C(Cc2ccccc2)C(O)C(O)C(Cc2ccccc2)N(Cc2cccc(c2)C(=O)Nc2nc3ccccc3[nH]2)C1=O	140541	CHEMBL243
Nc1cccc(CN2C(Cc3ccccc3)C(O)C(O)C(Cc3ccccc3)N(Cc3cccc(c3)C(=O)Nc3nc4ccccc4[nH]3)C2=O)c1	216454	CHEMBL243
CC(C)CC(NC(=O)OCc1ccccc1)C(=O)NC(Cc1ccccc1)C(=O)C(=O)NCc1ccc2ccccc2n1	218590	CHEMBL2382
NC(=N)c1cccc(c1)n1nncc1C(=O)Nc1ccc(cc1)c1ccccc1S(=O)(=O)N	264101	CHEMBL244
CCC(n1ccnc(NCc2nonc2C)c1=O)C(=O)NC(CC(=O)O)C(=O)CNCN1C2CCC1CC2	300658	CHEMBL2334
On1c(=O)[nH]c2c(occ2c2ccc(cc2)c2ccccc2)c1=O	305295	CHEMBL5027
On1c(=O)[nH]c2c(scc2S(=O)(=O)c2ccccc2)c1=O	305372	CHEMBL4736
COC(=O)C(CSc1ccc(Br)cc1)n1c(=O)n2CC=CC(n2c1=O)C(=O)NCC1CCC(N)CC1	48075	CHEMBL204
CC(C)(Cc1ccc2ccccc2c1)NCC(O)COc1ccc(CCC(=O)O)cc1C#N	574799	CHEMBL228
OCC1NC(C(O)C1O)c1c[nH]c2c(=O)[nH]cnc12	60296	CHEMBL2935
O=C1Cn2c(=O)n(Cc3ccc4cc5CC6(Cc5cc4n3)C(=O)Nc3ncccc63)c3cccc(N1)c23	621831	CHEMBL3798
CC(C)(Cc1cccc(CC(=O)NCc2ccccc2)c1)NCC(O)c1ccc(O)c(NS(=O)(=O)C)c1	702426	CHEMBL210
COC12CCC(=O)C3(C)Oc4c(O)ccc5CC1N(C)CCC23c45	181310	CHEMBL270
COc1cc(C(C)C)c2C(=O)N(COC(=O)c3c(Cl)cccc3Cl)S(=O)(=O)c2c1	186176	CHEMBL248
CCCC(C)(C)c1ccc2C3CC(=CCC3C(C)(C)Oc2c1)C	335312	CHEMBL253
OCC1NC(C(O)C1O)c1c[nH]c2c(=O)[nH]cnc12	360237	CHEMBL2935
CC(C)C1=C(CCNC(=O)C)c2c(C1)ccc1OCCc21	1145561	CHEMBL1945
OC1C(O)C(Cc2ccccc2)N(C(=O)CNC(=O)c2ccccc2)C(=O)N(Cc2cccc(c2)C(=O)NCC#N)C1Cc1ccccc1	140424	CHEMBL243
OC1C(O)C(Cc2ccccc2)N(Cc2cccc(c2)C(=O)NCC(=O)O)C(=O)N(Cc2cccc(c2)C(=O)NCC#N)C1Cc1ccccc1	217731	CHEMBL243
COc1ccc(cc1)S(=O)(=O)N(Cc1ccc2OCOc2c1)C(C(=O)NO)C(=O)C(N)CNC(=O)OCC1c2ccccc2c2ccccc12	26145	CHEMBL3898
COc1cc(Br)cc(C(=O)NCC2CCCN2Cc2ccccc2)c1OC	291645	CHEMBL339
Cc1cc(O)cc(C)c1CC(N)C(=O)N1Cc2ccccc2CC1C(=O)NCCCCCCNC(=O)C1Cc2ccccc2CN1C(=O)C(N)Cc1c(C)cc(O)cc1C	332013	CHEMBL3222
COc1cc(Cl)cc(C(=O)Nc2ccc(Cl)cn2)c1NC(=O)c1scc(CN(C)CCCN(C)C)c1Cl	382054	CHEMBL244
COc1cc(Cl)cc(C(=O)Nc2ccc(Cl)cn2)c1NC(=O)c1scc(CN(C)C2=NCCS2)c1Cl	382069	CHEMBL244
CCC(O)(CC)CSC(C)C1=CCC2C(=CC=C3CC(O)C(OCCO)C(O)C3)CCCC12C	449633	CHEMBL5601
Fc1cc(F)cc(c1)C1CNC2(CCCC2)C(=O)N1CC(=O)Nc1ccc2CC3(Cc2c1)C(=O)Nc1ncccc31	1250535	CHEMBL5293
COc1cc(Cc2cnc(N)nc2N)cc(OCCCCCC(=O)O)c1OC	13104	CHEMBL202
COc1cc(Cc2cnc(N)nc2N)cc(OCCCCCC(=O)O)c1OC	13104	CHEMBL1809
CC(C)CC(NC(=O)OCc1ccccc1)C(=O)NC(Cc1ccccc1)C(=O)C(=O)NCCc1ccccc1	191916	CHEMBL2382
CC(Cc1cccc(CC(=O)NCc2ccc(Cl)c(Cl)c2)c1)NCC(O)c1ccc(O)c(CO)c1	383784	CHEMBL210
CCC(=O)N(c1ccccc1)C1(CCN(CCc2ccccc2)CC1)C(=O)OC	65721	CHEMBL2858
CCC(=O)N(c1ccccc1)C1(CCN(CCc2ccccc2)CC1)C(=O)OC	65721	CHEMBL233
Cn1ccc2ncnc(Oc3ccc(NC(=O)Nc4cccc(c4)C(F)(F)F)c(F)c3)c12	703466	CHEMBL279
OC1C(O)C(Cc2ccccc2)N(Cc2cccc(c2)C(=O)Nc2nc3ccccc3[nH]2)C(=O)N(Cc2cccc(c2)C(=O)Nc2nc3ccccc3[nH]2)C1Cc1ccccc1	8572	CHEMBL243
CC1=CC2CC(C1)c1c(N)c3ccc(Cl)cc3nc1C2	236356	CHEMBL4768
COc1ccc(C=NC23CC(=CC(Cc4c2ccc(=O)[nH]4)C3=CC)C)cc1	593305	CHEMBL4780
Cc1cc(C)cc(c1)c1cnc2cc(Cl)c(cc2c1OCCC1CCCCN1)c1cnn(C)c1	1141130	CHEMBL1804
Cc1cc(C)cc(c1)c1cnc2cc(Cl)c(cc2c1OCCCN)c1cccc(O)c1	1141133	CHEMBL1804
CCOc1ccc(cc1c1cc2nc(N)nc(N)c2cc1C)C(=O)N(CC)CC	1170324	CHEMBL1681620
CC(NC(=O)C(N)Cc1c(C)cc(O)cc1C)C(=O)NC1C(C)c2ccccc2CN(CC(=O)N)C1=O	1178260	CHEMBL270
CC(NC(=O)C(N)Cc1c(C)cc(O)cc1C)C(=O)NC1C(C)c2ccccc2CN(CC(=O)N)C1=O	1178286	CHEMBL270
COc1ccc(cc1CNC1CCN(CC1c1ccccc1)C(=O)CCCNC(=O)C)n1nnnc1C(F)(F)F	1265337	CHEMBL249
Nc1ccc(CN2C(Cc3ccccc3)C(O)C(O)C(Cc3ccccc3)N(Cc3ccc4n[nH]cc4c3)C2=O)cc1c1cc[nH]n1	127481	CHEMBL243
CN(CC#C)Cc1cc2cc(OCc3ccccc3)ccc2[nH]1	1338301	CHEMBL2993
CN(Cc1ccc(F)cc1)C(=O)C(NC(=O)c1ccc2nc(NC(=O)c3ccccc3c3ccc(cc3)C(C)(C)CO)ccc2c1)c1ccccc1	1420790	CHEMBL2569
OC(=O)CN(C1CCCC1)C(=O)c1cccc(S)c1	184430	CHEMBL4074
COc1cc(C(C)C)c2C(=O)N(COc3c(Cl)c(=O)oc(c3)C)S(=O)(=O)c2c1	237416	CHEMBL248
COc1cc(C(C)C)c2C(=O)N(COC3=C(C(=O)OC3)c3ccccc3)S(=O)(=O)c2c1	237672	CHEMBL248
CCCCCCCCN(C)CNCC(=O)C(CC(=O)O)NC(=O)C(CC)n1ccnc(NCc2nonc2C)c1=O	300890	CHEMBL4801
CCCCCCN(C)CNCC(=O)C(CC(=O)O)NC(=O)C(CC)n1cc(CC)nc(NCc2nonc2C)c1=O	300926	CHEMBL4801
On1c(=O)[nH]c2sccc2c1=O	305209	CHEMBL5027
CC(CC1CCCCC1)OC(=O)NN(C)C#N	317817	CHEMBL3837
CN1CCN(CC1)c1ccc(CCNC(=O)c2cnc(nc2NCC(C)(C)C)C#N)cc1	366441	CHEMBL268
CCCN(C)c1ccc(cc1)C1CC2(C)C(CCC2(O)C#CC)C2CCC3=CC(=O)CCC3=C12	455903	CHEMBL208
NC(=O)c1ccc2CC3N(CC4CC4)CCC4(Cc5[nH]c6ccccc6c5CC34O)c2c1O	521533	CHEMBL236
CCCCN1C(Cc2ccccc2)C(O)C(O)C(Cc2ccccc2)N(Cc2cccc(c2)C(=O)Nc2ncc[nH]2)C1=O	88099	CHEMBL243
Cc1csc(NC(=O)c2cccc(CN3C(Cc4ccccc4)C(O)C(O)C(Cc4ccccc4)N(Cc4cccc(c4)C(=O)Nc4nc(C)cs4)C3=O)c2)n1	140192	CHEMBL243
COc1ccc(OC)c(Cc2cnc3nc(N)nc(N)c3c2C)c1	1915	CHEMBL202
COc1cccc(c1)C(=O)NCCN1CCN(CC1)c1ccc(C)cc1	255988	CHEMBL219
Cn1cnc2cc3c(Nc4cccc(Br)c4)ncnc3cc12	289658	CHEMBL203
CC(C)C(NC(=O)OCc1ccccc1)C(=O)N1CCCC1C(=O)NC(C(C)C)C(=O)c1oc(Cc2cccc(C)c2)nn1	31476	CHEMBL248
CC(C)(C)S(=O)(=O)CC(Cc1ccccc1)C(=O)NC(Cc1cnc[nH]1)C(=O)NC(CC1CCCCC1)C(O)C(O)C1CC1	42751	CHEMBL286
CN(C1CCC2(O)C3Cc4ccc(O)c5OC1C2(CCN3CC1CC1)c45)C(=O)C=Cc1cocc1	438664	CHEMBL237
COc1ccc(cc1)n1nc(c2CCN(C(=O)c12)c1ccc(cc1)C1(Cn2ccnc2C)CC1)C(F)(F)F	448793	CHEMBL244
CC(C)c1cc(Oc2c(Br)cc(CCC(=O)O)cc2Br)ccc1O	60353	CHEMBL1947
CCN1CCCC1CNC(=O)c1cc(I)cc(OC)c1OC	63367	CHEMBL339
Clc1ccc(cn1)C1CC2CCC1N2	675	CHEMBL2584
OC(=O)CCc1cc(CCNS(=O)(=O)c2ccc(Cl)cc2)cc(Cc2ccc(F)cc2)c1	100285	CHEMBL3156
COc1ccc(cc1)C(=O)c1cc(CCNS(=O)(=O)c2ccc(Cl)cc2)cc(CCC(=O)O)c1	100343	CHEMBL3156
C[N+]1(CC2CC2)C2CCC1CC(CC(C#N)(c1ccccc1)c1ccccc1)C2	1339142	CHEMBL245
CC(C)Oc1ccc(cc1Cl)c1onc(n1)c1cccc2c1c(Cl)cn2CCC(=O)O	1344374	CHEMBL4333
CCC(CC)C1N(C(C(=O)N2CCOCC2)c2ccc(C)nc2)C(=O)C(NC1=O)C1Cc2ccccc2C1	1347059	CHEMBL2049
COc1ccccc1N1CCN(CCc2ccc3OCOc3c2)CC1	1424111	CHEMBL326
Cc1cc(O)cc(C)c1CC(N)C(=O)N1Cc2ccccc2CC1C(=O)NCCCCc1[nH]c(=O)c(CCCNC(=O)C2Cc3ccccc3CN2C(=O)C(N)Cc2c(C)cc(O)cc2C)nc1C	331979	CHEMBL3222
NC1CCC(=O)NCCCCC(NC(=O)C(Cc2c[nH]c3ccccc23)NC(=O)C(CCCNC(=N)N)NC(=O)C(Cc2ccc3ccccc3c2)NC(=O)C(Cc2cnc[nH]2)NC1=O)C(=O)N	419638	CHEMBL4644
OC(c1ccccc1)(c1ccccc1)C12CC[N+](CCOCc3cccc(F)c3)(CC1)CC2	499315	CHEMBL245
Fc1ccccc1c1cnc(NCC2CCC3(CC2)CN(C(=O)O3)c2ccccn2)cn1	706998	CHEMBL4561
COc1ccc(cc1CNC1CCCNC1c1ccccc1)n1nnnc1C(F)(F)F	1265325	CHEMBL249
COc1ccccc1N1CCN(CCn2c(=O)[nH]c3scc(c4ccccc4)c3c2=O)CC1	13109	CHEMBL326
CCCCC(NC(=O)OC(Cn1cnc(c1)c1ccc(cc1)C(F)(F)F)C(C)(C)C)C(=O)C(=O)Nc1ccn[nH]1	315463	CHEMBL268
CC(C)OC(=O)c1ccc(NC(=O)NC(Cc2ccc(O)cc2)C(=O)NCc2cn3cc(C)sc3[n+]2Cc2ccc3ccccc3c2)cc1	554082	CHEMBL245
CCOc1ccccc1OCCNC(C)Cc1ccc(OC)c(c1)S(=O)(=O)N	61181	CHEMBL326
COc1ccc2[nH]cc(CCNC(=O)C)c2c1	3012	CHEMBL1945
CCCCC(NC(=O)OC(Cn1cc(cn1)c1ccc(cc1)C(F)(F)F)C(C)(C)C)C(=O)C(=O)Nc1ccn[nH]1	315462	CHEMBL268
CCC(=O)NCCc1c(nn2ccc3OCCc3c12)C1CC1	1163109	CHEMBL1945
CCOC(Cc1ccc(OCc2nc(oc2C)c2cccs2)cc1)C(=O)O	1168032	CHEMBL239
CCOc1ccc2ccccc2c1c1cc2nc(N)nc(N)c2cc1C	1170323	CHEMBL1681620
Cn1c(=O)n(C)c2cc(N3CCCC(N)C3)n(Cc3cc(F)ccc3C#N)c2c1=O	1171293	CHEMBL340
CCC(O)(CC)CSC(C)C1=CCC2C(=CC=C3CC(O)C(=CCO)C(O)C3)CCCC12C	1337064	CHEMBL5601
COc1ccc2ccc(OC)c3C(CNC(=O)C4CC4)CCc1c23	215892	CHEMBL1945
CCCc1nc(NS(=O)(=O)c2ccc(cc2)C(C)(C)C)c(Oc2ccccc2OC)c(OCCOc2ncc(Br)cn2)n1	281651	CHEMBL4130
CC(C)c1nc2ccc(OC3CCN(CC3)C(=N)C)cc2n1Cc1ccc2ccc(cc2c1)C(=N)N	291345	CHEMBL244
CCC(n1ccnc(NCc2nccs2)c1=O)C(=O)NC(CC(=O)O)C(=O)CSCc1ccccc1	300629	CHEMBL2334
CCC(n1ccnc(NCc2nonc2C)c1=O)C(=O)NC(CC(=O)O)C(=O)CNCN(C)CC	300634	CHEMBL2334
COc1cc(Cl)cc(C(=O)Nc2ccc(Cl)cn2)c1NC(=O)c1scc(CN(C)C(=O)N)c1Cl	382057	CHEMBL244
COc1cc(Cl)cc(C(=O)Nc2ccc(Cl)cn2)c1NC(=O)c1scc(CN(C)c2nc(O)co2)c1Cl	382068	CHEMBL244
CN(C)Cc1ccn2c(c3ccnc(NCc4cc(F)ccc4F)n3)c(nc2c1)c1ccc(F)cc1	418268	CHEMBL5036
COc1ccc(Nc2ccc3CC4C5CCCCC5(CCN4CC4CC4)c3c2)cc1	579805	CHEMBL233
CC(NC(=O)C1Cc2ccccc2CN1C(=O)C(N)Cc1c(C)cc(O)cc1C)c1nc2ccccc2[nH]1	609765	CHEMBL3222
CC(NC(=O)C1Cc2ccccc2CN1C(=O)C(N)Cc1c(C)cc(O)cc1C)c1nc2ccccc2[nH]1	609770	CHEMBL3222
CC(C)CC(CNCc1ccccc1)NC(=O)CC(O)C(CC(C)C)NC(=O)C(Cc1ccccc1)NC(=O)C(Cc1ccccc1)NC(=O)OC(C)(C)C	74649	CHEMBL286
COc1ccc(CC2C(O)C(O)C(Cc3ccc(OC)cc3)N(Cc3cccc(c3)C(=O)Nc3nc4ccccc4[nH]3)C(=O)N2Cc2cccc(c2)C(=O)Nc2nc3ccccc3[nH]2)cc1	8781	CHEMBL243
COc1cccc(c1)C1CCC(CC1)N1CCN(CC1)c1ccccc1	1385031	CHEMBL273
CC(NC(=O)C1(CC(C)(Cl)C1)C(F)(F)F)c1ccc(Br)cc1	1386582	CHEMBL2578
CCC1=CC2CC(C1)c1c(N)c3ccc(Cl)cc3nc1C2	349206	CHEMBL220
Cc1cc(COc2ccc(cc2)C(=O)NC2(C)C(=O)NC(=O)NC2=O)c2ccccc2n1	410227	CHEMBL3706
CC1CN(CC=Cc2ccccc2Cl)CCC1(C)c1cccc(O)c1	78007	CHEMBL4354
C[N+]1(C)C2CC(CC1C1OC21)OC(=O)C(O)(c1cccs1)c1cccs1	427328	CHEMBL2035
Nc1c2CCCCc2nc2ccccc12	9333	CHEMBL1914
CCCCCCCCCCCC(=O)NC(CCC(=O)NC(CCCC(N)C(=O)O)C(=O)O)C(=O)O	1078291	CHEMBL1293222
COCCCc1cc(CN(C2CC2)C(=O)C2CNCCC2c2ccc(OCCOc3c(Cl)cc(C)cc3Cl)cc2)cc(OCC2CC2C(=O)O)c1	1138809	CHEMBL286
Oc1ccc2CC3N(CC4CC4)CCC45C(Oc1c24)C(CCC35O)NC(=O)c1cccc([125I])c1	1158756	CHEMBL237
CNc1cc(CN2C(Cc3ccccc3)C(O)C(O)C(Cc3ccccc3)N(Cc3ccc4n[nH]cc4c3)C2=O)ccc1F	126999	CHEMBL243
CCC(O)(CC)CSC(C)C1=CCC2C(=CC=C3CC(O)C(OCCO)C(O)C3)CCCC12C	1337058	CHEMBL5601
NC1C(CCC(OC(=O)N2CCC(CC2)n2c(=O)[nH]c3ncccc23)c2ncccc12)c1cccc(F)c1F	1439217	CHEMBL3798
Clc1ccc(cc1)C1CC2CCC1N2	222070	CHEMBL2585
CN1C2CCC1C(C2)c1ccc(Cl)cc1	222756	CHEMBL2585
COc1cc(C(C)C)c2C(=O)N(COc3c(C(=O)c4ccccc4)c(=O)oc(c3)C)S(=O)(=O)c2c1	237417	CHEMBL248
NC(=N)NCCCC(NC(=O)C1CCN2CCC(N)(Cc3ccccc3)CN12)C(=O)C(=O)NCCc1ccccc1	40521	CHEMBL209
COc1ccc(cc1)n1nc(C#N)c2CCN(C(=O)c12)c1ccc(cc1)C1(CN2CCCC2)CC1	495748	CHEMBL244
COc1ccc(C2C(C(c3ccc4OCOc4c3)c3ccc(NC(C)C)nc23)C(=O)O)c(CN(C)C(=O)C)c1	53109	CHEMBL252
CC(Cc1cccc(CC(=O)NCc2ccccc2)c1)NCC(O)c1ccc(O)c(NS(=O)(=O)C)c1	702394	CHEMBL210
Cc1ccnc(NC(=O)c2cccc(CN3C(Cc4ccccc4)C(O)C(O)C(Cc4ccccc4)N(Cc4cccc(c4)C(=O)Nc4cc(C)ccn4)C3=O)c2)c1	140046	CHEMBL243
CCCCCCCCCCCCCC=CC(O)C(N)COP(=O)(O)O	374212	CHEMBL4333
OC1C(O)C(Cc2ccccc2)N(Cc2cccc(c2)c2cc[nH]n2)C(=O)N(Cc2cccc(c2)c2cc[nH]n2)C1Cc1ccccc1	53729	CHEMBL243
Oc1ccc2CC3N(CC4CC4)CCC45C(Oc1c24)c1[nH]c2C4Oc6c(O)ccc7CC8N(CC9CC9)CCC4(c67)C8(O)Cc2c1CC35O	572853	CHEMBL237
OC1C(O)C(Cc2ccccc2)N(Cc2cccc(c2)C(=O)Nc2nccs2)C(=O)N(Cc2cccc(c2)C(=O)Nc2nccs2)C1Cc1ccccc1	86927	CHEMBL243
Cc1cc(O)cc(C)c1CC(N)C(=O)N1Cc2ccccc2CC1C(=O)NCCCc1[nH]c(=O)c(CCCNC(=O)C2Cc3ccccc3CN2C(=O)C(N)Cc2c(C)cc(O)cc2C)nc1C	332246	CHEMBL3222
COCCCc1cc(CN(C2CC2)C(=O)C2CNCCC2c2ccc(OCCOc3c(Cl)cc(C)cc3Cl)cc2)cc(OCC2(CC#N)CC2)c1	1138802	CHEMBL286
COCCCc1cc(CN(C2CC2)C(=O)C2CNCCC2c2ccc(OCCOc3c(Cl)cc(C)cc3Cl)cc2)cc(OCCCNS(=O)(=O)C)c1	1138805	CHEMBL286
OC1C(O)C(Cc2ccccc2)N(Cc2ccc3n[nH]cc3c2)C(=O)N(Cc2ccc(F)c(NCc3nc4ccccc4[nH]3)c2)C1Cc1ccccc1	127935	CHEMBL243
CC(=O)Sc1cccc(c1)C(=O)N(CC(=O)O)C1CCCC1	184426	CHEMBL4074
COc1cccc(c1)c1c(NS(=O)(=O)c2ccc(cc2)C(C)(C)C)ncnc1OCCOc1ncc(SC)cn1	187768	CHEMBL4130
CN1C2CCC1C(C2)c1ccc(F)cc1	222476	CHEMBL2585
CCC(C)C(NC(=O)C(NC(=O)C(CCC(=O)O)NC(=O)C1(CCc2ccccc2C1)NC(=O)C(C)NC(=O)C(N)Cc1ccc(O)cc1)C(C)CC)C(=O)NCC(=O)N	294831	CHEMBL269
CCCCCCN(C)CNCC(=O)C(CC(=O)O)NC(=O)C(CC)n1ccnc(NCc2nonc2C)c1=O	300727	CHEMBL4801
Cc1csc2n(Cc3ccccc3)c(=O)n(O)c(=O)c12	305305	CHEMBL5027
On1c(=O)[nH]c2c(csc2c1=O)c1ccccc1	305371	CHEMBL4736
CCc1nc2ccc(OC3CCN(CC3)C(=N)C)cc2n1CC=Cc1cccc(N)c1	33606	CHEMBL244
Oc1ccc2CC3N(CC4CC4)CCC45C(Oc1c24)C(=O)CCC35NC(=O)CCc1ccc(Cl)cc1	360722	CHEMBL233
Cc1ccc(NC(=O)c2ccc(cc2)n2ccccc2=O)c(c1)C(=O)Nc1ccc(Cl)cn1	427148	CHEMBL244
CC1(C)SSCC(NC(=O)C(Cc2ccc(Br)cc2)NC(=O)CNC(=O)C1NC(=O)C(N)Cc1ccc(O)cc1)C(=O)NC(Cc1ccccc1)C(=O)O	52026	CHEMBL3222
CC1(C)SSCC(NC(=O)C(Cc2ccc(F)cc2)NC(=O)CNC(=O)C1NC(=O)C(N)Cc1ccc(O)cc1)C(=O)NC(Cc1ccccc1)C(=O)O	52765	CHEMBL3222
[11CH3]N1CCCC1COc1cnc(Cl)c(C=Cc2ccncc2)c1	557020	CHEMBL307
Clc1ccc(Oc2cc(OCC3CCCN3)cnc2Cl)cn1	567692	CHEMBL307
COc1cccc2CC3(Cc12)CC1(O)C2Cc4ccc(O)c5OC(C3=O)C1(CCN2CC1CC1)c45	71920	CHEMBL3222
COc1cccc(c1)C1CCC(CC1)N1CCN(CC1)c1ccccn1	1385029	CHEMBL273
O=C(CCCCCCc1ccccc1)c1oc2cccnc2n1	296770	CHEMBL3229
CC#CC1(O)CCC2C3CCc4cc(O)ccc4C3CCC12C	600686	CHEMBL206
C1C2c3ccccc3CC12c1cnc[nH]1	705401	CHEMBL1867
Cc1c(CCc2ccc(cc2)C(=O)NC(CCC(=O)O)C(=O)O)cnc2nc(N)nc(N)c12	108197	CHEMBL4564
CCCCC(NC(=O)OC(Cc1oc(nn1)c1ccc(cc1)C(F)(F)F)C(C)(C)C)C(=O)C(=O)Nc1ccn[nH]1	315135	CHEMBL268
CCC(=O)N(C1CCN(CC1)C(=O)C(Cc1ccc(F)cc1)NC(=O)CNC(=O)C1Cc2ccccc2CN1C(=O)C(N)Cc1c(C)cc(O)cc1C)c1ccccc1	1061290	CHEMBL3222
Nc1ccc(CN2C(Cc3ccccc3)C(O)C(O)C(Cc3ccccc3)N(Cc3ccc4n[nH]cc4c3)C2=O)cc1n1cncn1	127300	CHEMBL243
CCC(O)(CC)CCC(C)C1CCC2C(=CC=C3CC(O)C(=C)C(O)C3)CCCC12C	1354032	CHEMBL1977
Brc1ccc(cc1)C(=O)C(=O)c1ccc(Br)cc1	321146	CHEMBL2265
CCC(O)(CC)CSC(C)C1=CCC2C(=CC=C3CC(O)C(=CCO)C(O)C3)CCCC12C	449714	CHEMBL5601
CS(=O)(=O)NC(=O)c1ccc(cc1OC1CCCCC1)c1ccc(CCNCC(O)c2cnccc2N)cc1	460467	CHEMBL246
CC(CS)C(=O)N1C(CCC1C(=O)O)SCCCc1ccccc1	510013	CHEMBL1808
Nc1[nH]c(=O)c2[nH]cc(C3NC(CO)C(O)C3O)c2n1	60322	CHEMBL4338
NCCc1c[nH]c2ccc(cc12)C(=O)N	21325	CHEMBL3223
COC12CCC3(CC1C(C)(C)O)C1Cc4ccc(O)c5OC2C3(CCN1CC1CC1)c45	27517	CHEMBL3614
COC12CCC3(CC1C(C)(C)O)C1Cc4ccc(O)c5OC2C3(CCN1CC1CC1)c45	27529	CHEMBL237
CCOc1ccccc1OCCNC(C)Cc1ccc(OC)c(c1)S(=O)(=O)N	61181	CHEMBL229
COc1cc(Nc2c(cnc3cc(OCCCN4CCN(C)CC4)c(OC)cc23)C#N)c(Cl)cc1Cl	62111	CHEMBL1862
NC(Cc1ccc(O)cc1)C(=O)N1CCCC21Cc1ccccc1CN(CC(=O)NC(Cc1ccccc1)C(=O)N)C2=O	419965	CHEMBL270
CNC(=O)COCC(=O)NCCCCNC(=O)COCC(=O)NC1CCC2(O)C3Cc4cc(O)cc5OC1C2(CCN3C)c45	494501	CHEMBL233
CC(C)CC(C(=O)NO)C(=O)NC(Cc1c[nH]c2ccccc12)C(=O)O	105604	CHEMBL1944
CC(C)C(C(=O)NO)C(=O)NC(Cc1c[nH]c2ccccc12)C(=O)O	105997	CHEMBL1944
CCC(=O)N(C1CCN(CC1)C(=O)C(Cc1ccc(F)cc1)NC(=O)CNC(=O)C(C)NC(=O)C(N)Cc1c(C)cc(O)cc1C)c1ccccc1	1061289	CHEMBL236
COCCCc1cc(CN(C2CC2)C(=O)C2CNCCC2c2ccc(OCCOc3c(Cl)cc(C)cc3Cl)cc2)cc(OCC2(Cc3[nH]nnn3)CC2)c1	1138959	CHEMBL286
FC(CCNC(=O)c1oc2ccccc2c1)CN1CCN(CC1)c1cccc(Cl)c1Cl	1145433	CHEMBL217
COc1ccc(cc1)S(=O)(=O)N1C(=O)C(N2CCCC2C(=O)N(C)C)(c2cc(CN3CCCC3)ccc2OC)c2cc(Cl)ccc12	1147881	CHEMBL1921
COc1ccc(cc1)S(=O)(=O)N1C(=O)C(N2CCCC2C(=O)N(C)C)(c2cc(CN3CCN(C)CC3)ccc2OC)c2cc(Cl)ccc12	1147882	CHEMBL1921
CCC12CCN(CC3(O)CC3)C(Cc3ccc(O)cc13)C2(C)C	1160749	CHEMBL3952
CCC(C)C(NC(=O)C(CC=Cc1ccccc1)CC(O)C(Cc1ccccc1)NC(=O)OC(C)(C)C)C(=O)NCc1nc2ccccc2[nH]1	120757	CHEMBL243
NS(=O)(=O)c1ccc(CCNC(=O)CCNC(=O)C(CC2CCCCC2)NC(=O)C(CCCc2ccc(Cl)cc2)CC(=O)NO)cc1	121263	CHEMBL333
ONC(=O)CC(CCCc1ccc(Cl)cc1)C(=O)NC(CC1CCCCC1)C(=O)NCCC(=O)NCCCCN1CCOCC1	121646	CHEMBL333
Cc1noc(Cn2cc(CN(C3CC3)C(=O)C3CNCCC3(O)c3ccc(F)c(F)c3)c3c(F)cccc23)n1	1249904	CHEMBL286
Nc1ccc(CN2C(Cc3ccccc3)C(O)C(O)C(Cc3ccccc3)N(Cc3ccc4n[nH]cc4c3)C2=O)cc1	127360	CHEMBL243
COc1ccc(c2oc(C(C)N)c(n2)C(=O)NCc2c(F)cccc2Cl)c2ccc(nc12)C(F)(F)F	1333284	CHEMBL275
CCC(C)C(NC(=O)NNC(=O)C(Cc1cnc[nH]1)NC(=O)C(CC(C)C)NC(=O)C(C)NC(=O)OCc1ccccc1)C(=O)NC(C(C)C)C(=O)OC	1341153	CHEMBL4072
Cc1c2CCC(NC(=O)c3cc(nc4ccnn34)C(=O)NCc3ccc4OCC(=O)Nc4c3)c2ccc1C(=O)O	1350959	CHEMBL280
CC(C)CC(CC(O)C(CC1CCCCC1)NC(=O)C(Cc1cnc[nH]1)NC(=O)C(Cc1ccccc1)NC(=O)OC(C)(C)C)C(=O)NC(CCCCN)C(=O)NC(Cc1ccccc1)C(=O)O	1352979	CHEMBL286
CC(C)C(=O)NC1CCCOc2c1nn(c1ccccc1Cl)c2c1ccc(Cl)cc1	1356633	CHEMBL218
COc1ccc(cc1)S(=O)(=O)N(Cc1cn(CCF)nn1)C(C(C)C)C(=O)NO	1357956	CHEMBL321
COc1ccc(cc1)S(=O)(=O)N(Cc1cn(CCOCCOCCOCCOS(=O)(=O)c2ccc(C)cc2)nn1)C(C(C)C)C(=O)NO	1357957	CHEMBL4588
CC(C)C1(CCc2ccc(O)cc2)CC(=O)C(C(=O)O1)Sc1cc(C)c(OS(=O)(=O)C)cc1C(C)(C)C	1382644	CHEMBL243
COc1ccc(cc1)S(=O)c1ccc(cc1)C(=C)C1CCN(CC1)C1CCCCC1	1386459	CHEMBL211
OC(CC(Cc1ccccc1)C(=O)NC1C(O)COC2C=CC=CC12)CN1CCN(Cc2oc(cc2)c2cccnc2)CC1C(=O)NCC(F)(F)F	138875	CHEMBL243
CC(=O)NCCc1cccc2ccc(OCCCCCCCCCCOc3ccc4cccc(CCNC(=O)C)c4c3)cc12	14055	CHEMBL1945
C1CN2CCC1C1(C2)Cc2cc(cnc2O1)c1cocc1	1422106	CHEMBL2492
CC(C)N(C(C)c1nc(c[nH]1)c1ccccc1)C(=O)C(N)Cc1c(C)cc(O)cc1C	1425660	CHEMBL270
CC(N(Cc1ccccc1)C(=O)C(N)Cc1c(C)cc(O)cc1C)c1nc(c[nH]1)c1ccccc1	1425661	CHEMBL270
CCOC(=O)N1CCC(CC1)N1CCC(CC1)C1(OC(C)C(C)O1)c1ccc(cc1)S(=O)(=O)c1ccc2OCOc2c1	148926	CHEMBL211
ONC(=O)CC(CCCc1ccc(Cl)cc1)C(=O)NC(CC1CCCCC1)C(=O)NCCCCN1CCOCC1	150967	CHEMBL333
NS(=O)(=O)c1ccc(CCNC(=O)C(CC2CCCCC2)NC(=O)C(CCCc2ccc(Cl)cc2)CC(=O)NO)cc1	151147	CHEMBL333
CC(C)(C)NC(=O)C1CN(Cc2cc(Br)cs2)CCN1CC(O)CC(Cc1cccnc1)C(=O)NC1C(O)Cc2ccccc12	152875	CHEMBL243
CC(C)(C)NC(=O)C1CN(CCN1CC(O)CC(Cc1cccnc1)C(=O)NC1C(O)Cc2ccccc12)S(=O)(=O)c1cccc2cccnc12	153156	CHEMBL243
OC(CC(Cc1ccccc1)C(=O)NC1C(O)Cc2ccccc12)C(Cc1ccccc1)NC(=O)OC1CCCOC1	163346	CHEMBL243
OC(CC(Cc1ccccc1)C(=O)NC1C(O)Cc2ccccc12)C(Cc1ccccc1)NC(=O)OC1CCCOC1	163348	CHEMBL243
OC(CC(Cc1ccccc1)C(=O)NC1C(O)Cc2ccccc12)C(Cc1ccccc1)NC(=O)OC1CCOC1	163375	CHEMBL243
C(CN1CCC(=CC1)c1c[nH]c2ccccc12)Oc1cccc2[nH]ccc12	171873	CHEMBL313
CC(C)CC(NC(=O)C(Cc1c(C)cccc1C)NC(=O)CNC(=O)CNC(=O)C(N)Cc1c(C)cc(O)cc1C)C(=O)O	183042	CHEMBL270
OC(CC(Cc1cccnc1)C(=O)NC1C(O)COc2ccccc12)CN1CCN(CC2=CC3C=CSC3S2)CC1C(=O)NCC(F)(F)F	185015	CHEMBL243
OC(CC(Cc1ccncc1)C(=O)NC1C(O)COc2ccccc12)CN1CCN(Cc2oc3c(Cl)cccc3c2)CC1C(=O)NCC(F)(F)F	185229	CHEMBL243
CC(C)c1cc(F)cc2c1C(=O)N(COC(=O)c1c(Cl)cccc1Cl)S2(=O)=O	186262	CHEMBL248
CCCCCCCCCCCCCCCC(=O)OCC(NC(=O)CNC(=O)CCCCCCCCCCCCC)C(=O)OCc1ccccc1	187352	CHEMBL216
CCOC(=O)NC(C(C)C)C(=O)NC(Cc1ccccc1)C(O)CC(Cc1ccccc1)NC(=O)c1ccccc1NC(=O)OCc1ccccn1	194512	CHEMBL243
OC(CC(Cc1ccccc1)NC(=O)c1ccccc1NC(=O)OCc1ccccn1)C(Cc1ccccc1)NC(=O)OCc1cncs1	194975	CHEMBL243
COC(=O)NC(C(c1ccccc1)c1ccccc1)C(=O)N1CCCC1C(=O)NCc1ccc(cc1)C(=N)N	198835	CHEMBL204
CC(C)c1cc(Oc2c(C)cc(cc2C)n2ncc(=O)[nH]c2=O)ccc1O	206553	CHEMBL1947
COC(Cc1ccccc1)C(C)C=C(C)C=CC1NC(=O)C(NC(=O)C(C)C(CC(=O)C(=CC)N(C)C(=O)CCC(NC(=O)C1C)C(=O)O)C(=O)O)C(C)C	2088	CHEMBL2669
OC(CC(Cc1cccnc1)C(=O)NC1C(O)COc2ccccc12)CN1CCN(Cc2ccn(c2)c2ccc(Cl)cc2)CC1C(=O)NCC(F)(F)F	214798	CHEMBL243
CCNC(=O)C1OC(C(O)C1O)n1cnc2c(NCC(c3ccccc3)c3ccccc3)nc(NCCc3c[nH]cn3)nc12	216843	CHEMBL251
CCCCC(NC(=O)Cc1ccc(OS(=O)(=O)O)cc1)C(=O)NCC(=O)NC(Cc1c[nH]c2ccccc12)C(=O)NC(CCCC)C(=O)N(C)C(CC(=O)O)C(=O)NC(Cc1ccccc1)C(=O)N	225434	CHEMBL2871
COc1cc(C(C)C)c2C(=O)N(COC3=C(Cl)C(=O)OC3)S(=O)(=O)c2c1	236682	CHEMBL248
CCC(C)C(NC(=O)C(CC=Cc1ccccc1)CC(O)C(Cc1ccccc1)NC(=O)OC(C)(C)C)C(=O)NCc1nc2ccccc2[nH]1	24096	CHEMBL243
CCC1(C(C)C1(Cl)Cl)C(=O)NC(C)c1ccc(Cl)cc1	242420	CHEMBL2578
Nc1[nH]c(=O)c2[nH]c(Cc3cccs3)cc2n1	267231	CHEMBL4338
CC(N1CCN(CC1C)C1CCCCC1)c1ccc(cc1)S(=O)(=O)c1ccc2OCOc2c1	276609	CHEMBL211
CC(N1CCN(CC1C)C1CCCCC1)c1ccc(cc1)S(=O)(=O)c1ccc2OCOc2c1	276803	CHEMBL211
O=N(=O)c1ccc2nc(cc(Cl)c2c1)N1CCNCC1	278627	CHEMBL313
COC1=C(Sc2cc(C)c(O)cc2C(C)(C)C)C(=O)OC(CCc2ccc(O)cc2)(C1)C(C)C	281826	CHEMBL243
Cc1ccc2c(nc(C)n2CCCCC2(C(=O)NCC(F)(F)F)c3ccccc3c3ccccc23)c1NC(=O)c1ccccc1c1ccc(cc1)C(F)(F)F	282929	CHEMBL2569
CCC(C)C(NC(=O)C(NC(=O)C(CC(=O)O)NC(=O)C1(CCc2ccccc2C1)NC(=O)C(C)NC(=O)C(N)Cc1ccc(O)cc1)C(C)CC)C(=O)NCC(=O)N	292187	CHEMBL269
NC(=N)c1cccc(c1)n1nc(cc1C(=O)Nc1ccc(cc1F)n1cnc2cnccc12)C(F)(F)F	310563	CHEMBL244
O=C(CCCc1ccccc1)C1=CCCC1C(=O)N1CCCC1C#N	314993	CHEMBL2461
CCCCNc1ccc(cc1)C(=O)OCC[N+](C)(C)CCC[NH2+]CCC[NH3+]	328453	CHEMBL4907
Cc1ccncc1c1oc(CC(CC(O)CN2CCN(CC2C(=O)NCC(F)(F)F)C(C)(C)c2ncc(s2)c2ccc(Cl)cc2)C(=O)NC2C(O)COc3ccccc23)cc1	332969	CHEMBL243
Cc1ccncc1c1oc(CC(CC(O)CN2CCN(Cc3oc(cn3)c3ccc(Cl)cc3)CC2C(=O)NCC(F)(F)F)C(=O)NC2C(O)COc3ccccc23)cc1	333001	CHEMBL243
OC(CC(Cc1cc2cnccc2s1)C(=O)NC1C(O)COc2ccccc12)CN1CCN(Cc2oc(cc2)c2ccc(Cl)cc2)CC1C(=O)NCC(F)(F)F	333377	CHEMBL243
CC(C)(C#N)c1cc(c2cccc(CN(C(=O)Nc3ccccc3)c3ccc(cc3)S(=O)(=O)C)c2)c2ncccc2c1	346343	CHEMBL275
CC(Oc1ccc(cc1C#N)c1onc(n1)c1ccc(CCC(=O)O)cc1C)C(F)(F)F	351010	CHEMBL4333
COc1ccc2CC3N(CC4CC4)CCC45C(Oc1c24)C(=O)CCC35NC(=O)CCc1ccc(Cl)cc1	360612	CHEMBL233
Oc1ccc2CC3N(CC4CC4)CCC45C(Oc1c24)C(=O)CCC35NC(=O)CCc1ccc(Cl)cc1	360722	CHEMBL236
CN(Cc1cc(ccc1c1ccccc1S(=O)(=O)Nc1onc(C)c1C)c1occn1)C(=O)C(C)(C)C	39394	CHEMBL252
CC(=O)N1CCC(CC1)C(=O)N1CC(C(C1)c1ccc(F)cc1C)c1noc(n1)C(C)(C)c1cc(cc(c1)C(F)(F)F)C(F)(F)F	399390	CHEMBL249
CN(C)Cc1cc(OCCF)ccc1Sc1ccc(Cl)cc1N	405802	CHEMBL228
OC(Cc1ccccc1)C=CC1CCC(=O)N1CCc1ccc(cc1)C(=O)O	437109	CHEMBL1836
CC(CCN1CCCC(Cc2ccc(F)cc2)C1)NC(=O)Nc1cc(C)cc(c1)c1nnnn1C	437758	CHEMBL3473
CC(CC(O)N1CCCC(Cc2ccc(F)cc2)C1)NC(=O)Nc1cc(C)cc(c1)c1nnnn1C	438120	CHEMBL3473
CCc1cc(NC(=O)NC(C)CC(N(C)C)N2CCCC(Cc3ccc(F)cc3)C2)cc(c1)c1nnnn1C	438214	CHEMBL3473
COc1ccccc1N1CCN(CCCCCNc2ccc3ccccc3n2)CC1	441890	CHEMBL214
Cc1oc(nc1CCOc1ccc(CC2COC(C)(OC2)C(=O)O)cc1)c1ccc(C)s1	488475	CHEMBL239
OC(=O)c1cc(cc2ccccc12)N1CCN(CC1)C(=O)c1cn(c2ccc3OCCOc3c2)c(n1)c1ccc(F)cc1	490458	CHEMBL1901
Cc1ccc(c(F)c1)c1nc(cn1c1ccc2OCCOc2c1)C(=O)N1CCN(CC1)c1cc(C(=O)O)c2ccccc2c1	490459	CHEMBL1901
OC1C(O)C(Cc2ccc3OCCOc3c2)N(Cc2ccc(O)cc2)C(=O)N(Cc2ccc(O)cc2)C1Cc1ccc2OCCOc2c1	49493	CHEMBL243
NCC(Cc1cccc(F)c1)NC(=O)c1cc(Br)c(s1)c1ccnc2[nH]ccc12	522182	CHEMBL4282
OC1C(CCc2ccccc2)N(Cc2cccc(c2)C(=O)Nc2nccs2)C(=O)N(Cc2cccc(c2)C(=O)Nc2nccs2)C1Cc1ccccc1	54597	CHEMBL243
COc1ccc2c(CCCCN3CCC(C)CC3)cccc2c1	546686	CHEMBL4153
COc1ccc(Nc2ccc3CC4C5CCCCC5(CCN4CC4CC4)c3c2)cc1	579805	CHEMBL237
Nc1[nH]c(=O)c2[nH]cc(C3NC(CO)C(O)C3O)c2n1	60322	CHEMBL2935
Clc1ccc(cc1)n1c(=S)sc2c1ncn1nc(nc21)c1occc1	623030	CHEMBL226
O=C(NC1C2CC3CC(CC1C3)C2)C1CCCN1CC1CCCC1	628736	CHEMBL4235
CC(C)CN1CCCC1C(=O)NC1C2CC3CC(CC1C3)C2	628737	CHEMBL4235
O=C(NC1C2CC3CC(CC1C3)C2)C1CCCN1CC1CCC1	628738	CHEMBL4235
O=C(NC1C2CC3CC(CC1C3)C2)C1CCCN1Cc1ccc(cc1)C#N	628810	CHEMBL4235
OC1(CN2CCCC2C(=O)NC2C3CC4CC(CC2C4)C3)CCCCC1	628880	CHEMBL4235
CCCCC(NC(=O)Cc1ccc(OS(=O)(=O)O)cc1)C(=O)NCC(=O)NC(Cc1c[nH]c2ccccc12)C(=O)NC(CCCC)C(=O)N(C)C(CC(=O)O)C(=O)NC(Cc1ccccc1)C(=O)N	642681	CHEMBL2871
CCOc1cc2ncc(C#N)c(Nc3ccc(F)c(Cl)c3)c2cc1NC(=O)C=CCNCC#C	702554	CHEMBL203
Cc1cccc(Cl)c1CNC(=O)C1N(CSC1(C)C)C(=O)C(O)CC(Cc1ccccc1)C(=O)NC1C(O)COc2ccccc12	80954	CHEMBL243
Cc1cccc(C)c1CNC(=O)C1N(CSC1(C)C)C(=O)C(O)CC(Cc1ccccc1)C(=O)NC1C(O)COc2ccccc12	81189	CHEMBL243
CCC(=O)c1c(C)c(C)cc(C)c1NC(=O)c1sccc1S(=O)(=O)Nc1onc(C)c1Cl	93712	CHEMBL252
Cc1cc(C)c(NC(=O)c2sccc2S(=O)(=O)Nc2onc(C)c2Cl)c(c1)C(=O)C1CC1	93971	CHEMBL252
Cc1cc(C)c(NC(=O)c2sccc2S(=O)(=O)Nc2onc(C)c2Cl)c(c1)S(=O)(=O)C	94515	CHEMBL252
OC(C(=O)OC1CN2CCC1CC2)(c1ccccc1)c1ccccc1	1151863	CHEMBL309
Oc1ccc2CC3N(CC4CC4)CCC45C(Oc1c24)C(CCC35O)NC(=O)c1cccc(I)c1	1158753	CHEMBL4329
ONC(=O)CC(CCCc1ccc(Cl)cc1)C(=O)NC(CC1CCCCC1)C(=O)NCCc1ccccc1	121247	CHEMBL333
Nc1cccc(CN2C(Cc3ccccc3)C(O)C(O)C(Cc3ccccc3)N(Cc3ccc4n[nH]cc4c3)C2=O)c1	127544	CHEMBL243
CS(=O)(=O)N1CCN(CC1)c1ccnc(Nc2ncc(s2)c2cncc(c2)C(=O)NCCN)c1	1332401	CHEMBL4630
CC(=O)N1CCN(CC1)c1ccnc(Nc2ncc(s2)c2cncc(c2)C(=O)NCCN)c1	1332402	CHEMBL4630
OC(C(=O)OC1CC2CCN1CC2)(c1ccccc1)c1ccccc1	1337146	CHEMBL309
OC(CC(Cc1ccccc1)C(=O)NC1C(O)Cc2ccccc12)C(Cc1ccccc1)NC(=O)OC1CCOC1	1355751	CHEMBL243
CCCC1(CCc2ccccc2)CC(=O)C(C(=O)O1)C(CC)c1cccc(NS(=O)(=O)c2cn(C)cn2)c1	1368167	CHEMBL243
CC(C)c1cccc2c1C(=O)N(COC(=O)c1c(Cl)cccc1Cl)S2(=O)=O	142664	CHEMBL248
NC(=N)Nc1ccc2[nH]c3C4Oc5c(O)ccc6CC7N(CC8CC8)CCC4(c56)C7(O)Cc3c2c1	152331	CHEMBL3614
OC(CC(Cc1ccccc1)C(=O)NC1C(O)Cc2ccccc12)C(Cc1ccccc1)NC(=O)OC1CCOC1	163374	CHEMBL243
COc1cc2CCN(Cc2cc1OC)c1cc(N)c2cc(OC)c(OC)cc2n1	190581	CHEMBL4892
COc1cc2CCN(Cc2cc1OC)c1cc(N)c2cc(OC)c(OC)cc2n1	190581	CHEMBL326
CCCC(=O)NCC1Cc2cccc3ccc(OC)c1c23	216578	CHEMBL1945
CCC(CC)n1c(C)cc2c3c(N)nc(N)nc3ccc12	286631	CHEMBL2329
CC(=O)c1sc(NC(=O)NC2CCCCC2CN2CCCC(Cc3ccc(F)cc3)C2)nc1C	324590	CHEMBL3473
CN(Cc1cc(cc(c1)C(F)(F)F)C(F)(F)F)C(=O)c1cnc2ccccc2c1c1ccccc1	33849	CHEMBL249
Nc1noc2ccc(cc12)n1nc(c2CCN(C(=O)c12)c1ccc(cc1)c1ccccc1CN1CCC(O)C1)C(F)(F)F	354883	CHEMBL244
CS(=O)(=O)c1cc(F)cc2c3CCC(CC(=O)O)c3n(Cc3ccc(Cl)cc3)c12	367314	CHEMBL4427
CN(CCCNC(=O)CCc1c[nH]c2ccccc12)CCCNc1c2CCCCc2nc2ccccc12	374525	CHEMBL1914
CCC(COc1ccc(cc1)C(F)(F)F)CSc1ccc(OCC(=O)O)c(C)c1	384201	CHEMBL3979
CNC(Cc1ccccc1)C(=O)N1CCCC1C(=O)NC(CCCNC(=N)N)C=O	434837	CHEMBL204
Clc1cc2Oc3cc(Cl)c(Cl)cc3Oc2cc1Cl	43756	CHEMBL6099
COc1cc2nccc(Oc3ccc4c(cccc4c3)C(=O)Nc3ccc(Cl)cc3)c2cc1OC	439796	CHEMBL279
CCC(=O)C1C2CCC(CC1c1ccc3ccccc3c1)N2	53814	CHEMBL338
Nc1[nH]nc2ccc(CN3C(CCc4ccccc4)C(O)C(Cc4ccccc4)N(Cc4ccc5n[nH]c(N)c5c4)C3=O)cc12	54193	CHEMBL243
CN(C)C1CC(c2ccc(Cl)cc2Cl)c2ccccc12	553426	CHEMBL313
Oc1ccc2CC3N(CC4CC4)CCC45C(Oc1c24)c1[nH]c2ccccc2c1CC35O	572021	CHEMBL236
Oc1ccc2CC3N(CC4CC4)CCC45C(Oc1c24)c1[nH]c2ccccc2c1CC35O	572021	CHEMBL2014
FC(F)(F)c1cccc2OC3(CCN(CC3)c3ccc(nn3)c3oc(Cc4cccnc4)nn3)CCc12	592682	CHEMBL5353
FC(F)(F)c1cccc2OC3(CCN(CC3)c3ccc(nn3)c3oc(Cc4cccnc4)nn3)CCc12	592682	CHEMBL5555
CCOc1ccccc1OCCNC(C)Cc1ccc(OC)c(c1)S(=O)(=O)N	61181	CHEMBL319
Oc1ccc(cc1)c1sc2cc(O)ccc2c1C(=O)c1ccc(OCCN2CCCCC2)cc1	6914	CHEMBL206
Oc1ccc2CC3N(CC4CC4)CCC45C(Oc1c24)c1[nH]c2ccccc2c1CC35O	699515	CHEMBL3222
CNC1CC2OC(C)(C1OC)n1c3ccccc3c3c4CNC(=O)c4c4c5ccccc5n2c4c13	86358	CHEMBL3981
OC1C(CCc2ccccc2)N(Cc2cccc(NC(=O)c3nccs3)c2)C(=O)N(Cc2cccc(NC(=O)c3nccs3)c2)C1Cc1ccccc1	190460	CHEMBL243
Cc1cc(O)cc(C)c1CC(N)C(=O)N1Cc2ccccc2CC1C(=O)NCCCCNC(=O)C1Cc2ccccc2CN1C(=O)C(N)Cc1c(C)cc(O)cc1C	332012	CHEMBL3222
CCCS(=O)(=O)N1CCC(CC1)N1CCC(CC1)C1(SCCS1)c1ccc(cc1)S(=O)(=O)c1ccc2OCOc2c1	149203	CHEMBL211
CC(C)CC(NC(=O)C(Cc1ccccc1)NC(=O)CNC(=O)CNC(=O)C(N)Cc1c(C)cc(O)cc1C)C(=O)O	183044	CHEMBL269
CCC(NC(=O)C(CC(C)C)NC(=O)OCc1ccccc1)C(=O)C(=O)NCCc1c[nH]c2ccccc12	218550	CHEMBL2323
Nc1[nH]nc2ccc(CN3C(Cc4ccccc4)C(O)C(O)C(Cc4ccccc4)N(Cc4ccccc4)C3=O)cc12	258995	CHEMBL243
NC(=O)C1CCSC2CC3(CCCN3C(=O)C3CCCN3)C(=O)N12	262809	CHEMBL217
CCCCN(C)CNCC(=O)C(CC(=O)O)NC(=O)C(CC)n1ccnc(NCc2nonc2C)c1=O	300673	CHEMBL4801
COc1cccc(c1)c1coc2c(=O)n(O)c(=O)[nH]c12	305296	CHEMBL5027
COc1ccc(CCNC(=O)c2cnc(nc2NCC(C)(C)C)C#N)cc1OCCn1ccnc1	366450	CHEMBL268
CC(CCC(C)(C)O)C(C)C1CCC2C(=CC=C3CC(O)CC(O)C3=C)CCCC12C	369738	CHEMBL3452
CCN(Cc1csc(C(=O)Nc2c(OC)cc(Cl)cc2C(=O)Nc2ccc(Cl)cn2)c1Cl)C1=NC(C)CO1	382066	CHEMBL244
CC(Cc1ccc2[nH]c(cc2c1)C(=O)NCc1nccs1)NCC(O)c1ccc(O)c(CO)c1	398356	CHEMBL210
COc1ccc(C2C(C(c3ccc4OCOc4c3)c3ccc(NC(C)C)nc23)C(=O)O)c(CCO)c1	53039	CHEMBL252
CN1CCCC1COc1cnc(Cl)c(OCc2ccc(Cl)nc2)c1	555314	CHEMBL2584
CCC(C#N)C(=O)NC(C)C(Oc1cc(Cl)ccc1C#N)c1ccccc1	62617	CHEMBL2578
CCC(=NO)c1cccc(CN2C(Cc3ccccc3)C(O)C(O)C(Cc3ccccc3)N(Cc3cccc(c3)C(=NO)CC)C2=O)c1	97332	CHEMBL243
CCCC(=NO)c1cccc(CN2C(Cc3ccccc3)C(O)C(O)C(Cc3ccccc3)N(Cc3cccc(c3)C(=NO)CCC)C2=O)c1	97809	CHEMBL243
CC(C)C(NC(=O)c1ccc2ccccc2n1)C(=O)NC(Cc1ccccc1)C(O)CN1CCC(CC1C(=O)NC(C)(C)C)OCc1ccncc1	11217	CHEMBL243
Cc1cc(O)cc(C)c1CC(N)C(=O)N1Cc2ccccc2CC1C(=O)NCC(=O)NCc1ccccc1	495699	CHEMBL269
Cc1cc(O)cc(C)c1CC(N)C(=O)N1Cc2ccccc2CC1C(=O)NCC(=O)NCc1ccccc1	495699	CHEMBL236
Cn1c(=O)c2cccc(C)c2nc1c1ccc(OC2CCN(CC2)C2CCC2)cc1	453154	CHEMBL264
CCOC(=C1C(C#Cc2ccccc2)C(C(NC1C)c1ccccc1)C(=O)OCc1ccccc1)O	141567	CHEMBL256
CC(C1CCCC1)(C(=O)OC1CC[N+](C)(C)CC1)c1ccccc1	1267638	CHEMBL245
CC(C)Oc1ccc(cc1Cl)c1onc(n1)c1cccc2c(CCC(=O)N)c[nH]c12	1336053	CHEMBL4333
OC(=O)CNCCCc1ccc2oc(nc2c1)c1ccc(c2ccccc2)c(c1)C(F)(F)F	1344503	CHEMBL4333
OC(=O)CCNCCc1ccc2oc(nc2c1)c1ccc(c2ccccc2)c(c1)C(F)(F)F	1344505	CHEMBL4333
CCC(CC)C1N(C(C(=O)N(C)C)c2ccc(C)nc2C)C(=O)C(NC1=O)C1Cc2ccccc2C1	1347061	CHEMBL2049
CCC(CC)C1N(C(C(=O)N2CCOCC2)c2ccc(C)nc2C)C(=O)C(NC1=O)C1Cc2ccccc2C1	1347062	CHEMBL2049
CC1CN(Cc2cccc(c2)c2cc(CNC(=O)c3cccc(CN4CCN(C)CC4)c3)ccc2F)CCN1	478487	CHEMBL245
OC(CNC1CCCC1OCc1ccccc1)c1ccc(O)c2[nH]c(=O)sc12	688109	CHEMBL210
Fc1ccccc1n1ccc(NCC2CCC3(CC2)CN(C(=O)O3)c2ccccn2)n1	707118	CHEMBL4561
Cn1c(=O)ccc2c(CCN3CCN(CC3)c3cccc4nc(C)ccc34)cccc12	717135	CHEMBL214
OC(c1ccccc1)(c1ccccc1)C12CC[N+](CCOCc3ccccc3)(CC1)CC2	499120	CHEMBL245
OC(c1ccccc1)(c1ccccc1)C12CC[N+](CCOCc3ccccc3)(CC1)CC2	499120	CHEMBL211
CCCCN(CCCC)C(=O)CN1CC(C(C1c1ccc(OC)cc1)C(=O)O)c1ccc2OCOc2c1	5200	CHEMBL252
O=C1N(CC2CCCc3cccc1c23)C1CN2CCC1CC2	663629	CHEMBL1899
CC(C)CC(NC(=O)c1ccc(cc1)c1noc(n1)c1cccs1)C(=O)N(C)N(C)C#N	1063647	CHEMBL268
CC(C)C1=C(CCNC(=O)C(F)(F)F)c2c(C1)ccc1OCCc21	1145564	CHEMBL1945
CCCCOc1c(OC)ccc2cc(C(=O)O)c(=O)[nH]c12	1173032	CHEMBL253
CN(Cc1cc(cc(c1)C(F)(F)F)C(F)(F)F)C(=O)C1CCN(CC1c1ccccc1C)C(=O)C1CCN(CC1)C(=O)C	1280615	CHEMBL249
CC(C)(C)CCCCCc1ccc2C3CC(=CCC3C(C)(C)Oc2c1)CO	1384898	CHEMBL253
CCC(Cc1ccccc1)OC(=O)NN(C)C#N	318121	CHEMBL268
CC(Nc1ncnc2cc(F)c(F)cc12)C(c1ccccc1)c1ccccc1	62616	CHEMBL2578
CC(Cc1cccc(CC(=O)NCC2CCCCC2)c1)NCC(O)c1ccc(O)c(NS(=O)(=O)C)c1	702586	CHEMBL210
CCCCCCC(C)(C)c1ccc2C3CC(=CCC3C(C)(C)Oc2c1)CO	713664	CHEMBL253
COc1ccc(cc1F)C(=O)C(=C(C(=O)O)c1ccc2nsnc2c1)Cc1cc(OC)c(OC)c(OC)c1	75826	CHEMBL4566
CCCC1(CCc2ccccc2)CC(=O)C(C(=O)O1)C(CC)c1cccc(NS(=O)(=O)c2ccc(cn2)C(F)(F)F)c1	1384019	CHEMBL243
CC1C2Cc3ccc(O)cc3C1(C)CCN2CC1CC1	24261	CHEMBL4354
CC(C)CN(CC(O)C(Cc1ccccc1)NC(=O)C1CN(C(=O)O1)c1cccc(c1)C(=O)C)S(=O)(=O)c1ccc(N)cc1	364377	CHEMBL243
OCC1(F)CN(Cc2c[nH]c3c(=O)[nH]cnc23)CC1O	469187	CHEMBL4338
COc1ccc(OCc2cc(OC)cc(OC)c2)c(CCCNC(=O)C)c1	620814	CHEMBL1946
CN(Cc1cnc2nc(N)nc(N)c2n1)c1ccc(cc1)C(=O)NC(CC(=O)O)C(=O)O	155067	CHEMBL4564
FC(F)(CNc1nccn(CC(=O)NCc2cc(Cl)ccc2n2cnnn2)c1=O)c1ccccn1	167392	CHEMBL204
CCC(NC(=O)C(CC(C)C)NC(=O)OCc1ccccc1)C(=O)C(=O)NCc1occc1	218421	CHEMBL2382
COc1cc(C(C)C)c2C(=O)N(COC3=CC(=O)C3)S(=O)(=O)c2c1	237233	CHEMBL248
CCC(n1ccnc(NCc2nonc2C)c1=O)C(=O)NC(CC(=O)O)C(=O)CNCN1CCCC1	300618	CHEMBL2334
CC(NC(=O)C(CCc1ccccn1=O)NS(=O)(=O)Cc1ccccc1)C(=O)NCc1cc(Cl)ccc1CN	384864	CHEMBL244
Nc1noc2ccc(cc12)n1nc(cc1C(=O)Cc1ccc(cc1F)n1ccccc1=O)C(F)(F)F	422662	CHEMBL244
CCOc1cccc(c1)n1cc(nc1c1ccc(C)cc1F)C(=O)N1CCN(CC1CNC(=O)C)c1cc(C(=O)O)c2ccccc2c1	451273	CHEMBL1901
OC1C(O)C(Cc2ccccc2)N(Cc2cccc(c2)C(=O)Nc2ncc[nH]2)C(=O)N(Cc2ccccc2)C1Cc1ccccc1	86995	CHEMBL243
CC1=CC2CC(C1)c1c(C2)nc2cc(Cl)ccc2c1N	549163	CHEMBL220
Nc1c(cc(c2ccccc2)n1c1ccccn1)C#N	1446324	CHEMBL4883
NC(Cc1ccc(O)cc1)C(=O)N1CCCC1C(=O)NC(Cc1c[nH]c2ccccc12)C(=O)NC(C(=C)C(=O)N)c1occc1	1427338	CHEMBL233
Cc1cc(O)cc(C)c1CC(N)C(=O)N1Cc2ccccc2CC1C(=O)NCCCCc1nc(C)c(CCCNC(=O)C2Cc3ccccc3CN2C(=O)C(N)Cc2c(C)cc(O)cc2C)[nH]c1=O	331980	CHEMBL3222
Cc1ccc(cc1)c1c(NS(=O)(=O)c2ccc(cc2)C(C)(C)C)ncnc1OCCOc1ncc(CO)cn1	1049914	CHEMBL4566
Cc1ccc(c(F)c1)c1nc(ncc1c1ccc2OCCOc2c1)C(=O)N1CCN(CC1)c1cc(C(=O)O)c2ccccc2c1	1144919	CHEMBL1901
CC(=O)NCCC1=C(Cc2ccc3OCCc3c12)c1cccnc1	1145572	CHEMBL1946
CCCCC(NC(=O)C)C(=O)NC(CCC(=O)O)C(=O)NC(Cc1cnc[nH]1)C(=O)NC(Cc1ccccc1)C(=O)NC(CCCNC(=N)N)C(=O)NC(Cc1c[nH]c2ccccc12)C(=O)N	115185	CHEMBL4077
Cc1ccc(C)c(CC2C(O)C(O)C(Cc3cc(C)ccc3C)N(Cc3ccc4n[nH]c(N)c4c3)C(=O)N2Cc2ccc3n[nH]c(N)c3c2)c1	115326	CHEMBL243
CNC1CN(C1)c1cc(NCC(C)(C)C)nc(N)n1	1262983	CHEMBL3759
Nc1ccc(CN2C(Cc3ccccc3)C(O)C(O)C(Cc3ccccc3)N(Cc3ccc4n[nH]cc4c3)C2=O)cc1n1ccnn1	128113	CHEMBL243
COc1cc(C(C)C)c2C(=O)N(COC3=C(Cc4ccccc4)C(=O)CC3)S(=O)(=O)c2c1	237236	CHEMBL248
Cc1cc(O)cc(C)c1CC(N)C(=O)NC(CCCNC(=N)N)C(=O)NC(Cc1ccccc1)C(=O)NCCC(=O)N	30500	CHEMBL4354
COc1ccc(cc1)c1coc2c(=O)n(O)c(=O)[nH]c12	305264	CHEMBL5027
CCSCC1CN(Cc2c[nH]c3C(N)N=CNc23)CC1O	317878	CHEMBL4941
Nc1nc(N)c2nc(CNc3ccc4C(=O)N(Cc4c3)C(CCC(=O)O)C(=O)O)cnc2n1	374359	CHEMBL202
COc1cc(Cl)cc(C(=O)Nc2ccc(Cl)cn2)c1NC(=O)c1scc(Cn2cc(O)nc2N)c1Cl	382075	CHEMBL244
CCOc1cccc(c1)n1cc(nc1c1ccc(C)cc1F)C(=O)N1CCN(CC1COCC(=O)O)c1cc(C(=O)O)c2ccccc2c1	451272	CHEMBL1901
CCOc1cccc(c1)n1cc(nc1c1ccc(C)cc1F)C(=O)N1CCN(CC1C(=O)NC(C)C)c1cc(C(=O)O)c2ccccc2c1	451276	CHEMBL2798
CC(C)C(C#N)C(=O)NC(C)C(Oc1cc(F)ccc1C#N)c1ccccc1	62447	CHEMBL2578
CCC(C#N)C(=O)NC(C)C(Oc1cc(Br)ccc1C#N)c1ccccc1	62569	CHEMBL2578
CCCCc1ccc2C(C(C(c3ccc(OC)cc3CC(C)C(=O)O)c2n1)C(=O)O)c1ccc2OCOc2c1	94041	CHEMBL4566
CCCC(=O)NCC1Cc2cccc3ccc(OC)c1c23	216578	CHEMBL1946
CC(=O)c1cccc(NC(=O)NC2CCCCC2CN2CCCC(Cc3ccc(F)cc3)C2)c1	421450	CHEMBL3473
CCCCN(CCCC)C(=O)CN1CC(C(C1c1ccc(OC)cc1)C(=O)O)c1ccc2OCOc2c1	5200	CHEMBL4566
Oc1ccc2CC3C4CCCCC4(CCN3CC3CC3)c2c1	73067	CHEMBL237
Oc1ccc2CC3C4CCCCC4(CCN3CC3CC3)c2c1	73067	CHEMBL3952
Oc1ccc2CC3C4CCCCC4(CCN3CC3CC3)c2c1	86110	CHEMBL237
NC(Cc1ccc(O)cc1)C(=O)N1CCCC1C(=O)NC(Cc1c[nH]c2ccccc12)C(=O)NC(C(=C)C(=O)N)c1cocc1	1427339	CHEMBL233
CC(C)C1=C(CCNC(=O)C2CC2)c2c(C1)ccc1OCCc21	1145563	CHEMBL1946
CC1=CC(n2n(C1)c(=O)n(CC(c1ccccc1)c1ccccc1)c2=O)C(=O)NC(CCCCN)C(=O)C(=O)NCCc1ccc(cc1)C(=O)N	120507	CHEMBL204
CN(Cc1cc(cc(c1)C(F)(F)F)C(F)(F)F)C(=O)C1CCN(CC1c1ccc(F)cc1C)C(=O)N	1280622	CHEMBL249
COc1cc(O)c2c(=O)cc(oc2c1)C(=O)NCCCCCCCCCCNc1c2CCCCc2nc2cc(Cl)ccc12	1336788	CHEMBL220
CCC(C)C(NC(=O)C(NC(=O)C(CCC(=O)O)NC(=O)C1(CCc2ccccc2C1)NC(=O)C(C)NC(=O)C(N)Cc1ccc(O)cc1)C(C)CC)C(=O)NCC(=O)N	292736	CHEMBL269
Cc1cccc(C)c1CC(NC(=O)C(CCCNC(=N)N)NC(=O)C(N)Cc1ccc(O)cc1)C(=O)NCCC(=O)N	30103	CHEMBL270
COc1ccc(cc1)n1c(=O)n(O)c(=O)c2c(C)csc12	305317	CHEMBL5027
Cc1cc(O)cc(C)c1CC(N)C(=O)N1Cc2ccccc2CC1C(=O)NC(CCC(=O)O)C(=O)NCCCCCNC(=S)Nc1ccc(c2c3ccc(=O)cc3oc3cc(O)ccc23)c(c1)C(=O)O	373855	CHEMBL269
Nc1ccc(cn1)C(O)CNCCc1ccc(cc1)c1ccc(C(=O)O)c(OC2CCCCC2)c1	447995	CHEMBL246
Nc1ccncc1C(O)CNCCc1ccc(cc1)c1ccc(C(=O)O)c(OC2CCCCC2)c1	520030	CHEMBL246
Cc1cc(O)cc(C)c1CC(N)C(=O)N1CCCC(C1)C(=O)NC(Cc1ccccc1)C(=O)NC(Cc1ccccc1)C(=O)N	522306	CHEMBL270
CC(C)CNC(=O)c1ccc(c(c1)C(=O)O)c1ccc(cc1C(=O)Nc1ccc(cc1)C(=N)N)c1ccsc1	522640	CHEMBL1801
Fc1cc(COc2cc(OCC3CCCN3)cnc2Cl)ccn1	558753	CHEMBL2584
CC(=O)OCC(NC(=O)C1Cc2ccccc2CN1C(=O)C(N)Cc1c(C)cc(O)cc1C)C(=O)c1nc2ccccc2[nH]1	560825	CHEMBL269
Cc1cc(O)cc(C)c1CC(N)C(=O)N1Cc2ccccc2CC1C(=O)NCC(=O)c1nc2ccccc2[nH]1	566133	CHEMBL269
CC1(C)CCC(N(CC(=O)Nc2ccc3CC4(Cc3c2)C(=O)Nc2ncccc42)C1=O)c1c(F)cccc1F	578658	CHEMBL3798
CCOP(=O)(OCC)OCN1C(=O)c2c(cc(OC)cc2S1(=O)=O)C(C)C	59077	CHEMBL248
OC1C(O)C(Cc2ccc(O)cc2)N(Cc2cccc(c2)C(=O)Nc2nc3ccccc3[nH]2)C(=O)N(Cc2cccc(c2)C(=O)Nc2nc3ccccc3[nH]2)C1Cc1ccc(O)cc1	8651	CHEMBL243
Nc1cccc(CN2C(Cc3ccccc3)C(O)C(O)C(Cc3ccccc3)N(Cc3cccc(c3)c3cc[nH]n3)C2=O)c1	97216	CHEMBL243
CCCCCCC(C)(C)c1cc(O)c2C3CC(=CCC3C(C)(C)Oc2c1)CO	100726	CHEMBL3571
COc1cc(Cc2cnc(N)nc2N)cc(OCCCC(=O)O)c1OC	13004	CHEMBL202
COc1cc(Cc2cnc(N)nc2N)cc(OCCCC(=O)O)c1OC	13004	CHEMBL1809
CC(CN1Cc2ccccc2CC1C(=O)NCC(=O)NCc1nc2ccccc2[nH]1)Cc1c(C)cc(O)cc1C	1385915	CHEMBL236
OC1C(O)C(Cc2ccccc2)N(Cc2cccc(c2)C(=O)Nc2ccc(Br)cn2)C(=O)N(Cc2cccc(c2)C(=O)Nc2ccc(Br)cn2)C1Cc1ccccc1	139189	CHEMBL243
Cc1cc(O)cc(C)c1CC(N)C(=O)N1Cc2ccccc2CC1C(=O)NCc1nc2ccccc2[nH]1	331561	CHEMBL3222
Cc1cc(O)cc(C)c1CC(N)C(=O)N1Cc2ccccc2CC1C(=O)NCc1nc2ccccc2[nH]1	331561	CHEMBL269
COc1ccc(cc1)n1nc(c2CCN(C(=O)c12)c1ccc(cc1)C1(CN(C)C)CC1)C(F)(F)F	448569	CHEMBL244
CN(C1CCC2C3Cc4ccc(O)c5OC1C2(CCN3CC1CC1)c45)C(=O)C=Cc1cocc1	514495	CHEMBL4329
Clc1ccc(cn1)C1CC2CCC1N2	675	CHEMBL3818
Fc1ccc(cc1)C(=O)NCCCCNc1c2CCCCc2nc2ccccc12	1169777	CHEMBL1914
CC1(CCCO1)c1cnc2C(CCC(Cn12)c1cccc(F)c1F)NC(=O)N1CCC2(CC1)OC(=O)Nc1ncccc21	1143033	CHEMBL3798
CCCCCc1cc2cc(C(=O)NCCc3ccc(F)cc3)c(=O)[nH]c2c(O)c1OC	1173027	CHEMBL253
C(CCN1CCN(CC1)C1CCCCC1)CC1CCCc2ccccc12	119620	CHEMBL287
CC(=O)c1cccc(CN2C(Cc3ccccc3)C(O)C(O)C(Cc3ccccc3)N(Cc3ccc4n[nH]cc4c3)C2=O)c1	127013	CHEMBL243
Nc1ccc(CN2C(Cc3ccccc3)C(O)C(O)C(Cc3ccccc3)N(Cc3ccc4n[nH]cc4c3)C2=O)cc1F	127488	CHEMBL243
C=CCC1C2C(CCN2C(=O)OCc2ccccc2)N(C1=O)S(=O)(=O)c1ccc2ccccc2c1	130769	CHEMBL248
CCCC(O)C(NCC(Cc1ccccc1)NC(=O)c1cc2N(C)S(=O)(=O)C(C)(C)Cn3cc(CC)c(c1)c23)C(=O)NCC(C)C	1439940	CHEMBL4822
CN1C2CCC1C(C2)c1ccc(Br)cc1	222071	CHEMBL2585
Cc1ccc(cc1)c1c(NS(=O)(=O)c2ccc(cc2)C(C)(C)C)ncnc1OCCOc1ncc(cn1)c1ccccn1	296028	CHEMBL4130
CCC(n1ccnc(NCc2cccs2)c1=O)C(=O)NC(CC(=O)O)C(=O)CSCc1ccccc1	300617	CHEMBL2334
CCCCCN(C)CNCC(=O)C(CC(=O)O)NC(=O)C(CC)n1cc(nc(NCc2nonc2C)c1=O)C(C)(C)C	300969	CHEMBL3468
CCC(Cc1ccccc1)OC(=O)NN(C)C#N	318121	CHEMBL3837
COc1cc(Cl)cc(C(=O)Nc2ccc(Cl)cn2)c1NC(=O)c1scc(CN(C)C(=O)NCCN2CCCC2)c1Cl	382059	CHEMBL244
Cc1cc(O)cc(C)c1CC(N)C(=O)N1Cc2ccccc2CC1C(=O)NC(CC(=O)O)C(=O)Nc1ccccc1	510196	CHEMBL269
Nc1nc(nc2c1ncn2C1OC(COP(=O)(O)OP(=O)(O)OP(=O)(O)O)C(O)C1O)C#Cc1ccccc1	626210	CHEMBL1075162
COC(=O)NC(C(c1ccccc1)c1ccccc1)C(=O)N1CCCC1C(=O)NCc1ccc(cc1)C(=N)N	641231	CHEMBL204
NC(C(c1ccccc1)c1ccccc1)C(=O)N1CCCC1C(=O)NCc1ccc(cc1)C(=N)N	641233	CHEMBL204
N#CCC(C1CCCC1)n1cc(cn1)c1ncnc2[nH]ccc12	1153572	CHEMBL2971
CC(Cc1cc2CCN(CCCO)c2c(c1)C(=O)N)NCCOc1ccccc1OCC(F)(F)F	33307	CHEMBL229
COc1ccc(C2C(C(c3ccc4OCOc4c3)c3ccc(NC(C)C)nc23)C(=O)O)c(OC(C)CO)c1	52549	CHEMBL252
CNCc1cc(ccc1Oc1cccc(c1)C#N)C(=O)N1CCCN(CC1)C1CC1	438129	CHEMBL264
Cc1cc(C)cc(c1)c1cnc2cc(Cl)c(cc2c1OCCC1CCCCN1)c1cccc(O)c1	1141127	CHEMBL1804
COc1ccc(cc1)C1=C(CCNC(=O)C)c2c(C1)ccc1OCCc21	1145575	CHEMBL1946
CC1CC2C3CCC(=O)C3(C)CCC2C2(C)CCCC=C12	115031	CHEMBL1978
Oc1ccc2c(CC3C4CCCCC24CCN3CC=CI)c1	1387196	CHEMBL3952
Fc1ccc(cc1)C1CC2CCC1N2	222091	CHEMBL2585
CCCCN1C(Cc2ccc(C)cc2)C(O)C(O)C(Cc2ccc(C)cc2)N(Cc2ccc3n[nH]c(N)c3c2)C1=O	260194	CHEMBL243
NC(=N)c1cccc(c1)n1nnnc1C(=O)Nc1ccc(cc1)c1ccccc1S(=O)(=O)N	263379	CHEMBL244
CNC(=O)CN(C1CCCN(C1=O)c1ccc(cc1F)n1ccccc1=O)S(=O)(=O)c1cc2ccc(Cl)nc2s1	434244	CHEMBL244
CCOC(=O)CCc1ccc(OCC(O)CNC(C)(C)Cc2ccc3ccccc3c2)c(c1)C#N	677960	CHEMBL222
CC(C)(C)C(=O)N(CC1CCc2ccccc12)Cc1cnc2cc3CC4(Cc3cc2c1)C(=O)Nc1ncccc41	708878	CHEMBL3798
OC1C(O)C(Cc2ccccc2)N(Cc2cccc(c2)C(=O)Nc2nc3ccccc3[nH]2)C(=O)N(CC2CC2)C1Cc1ccccc1	86963	CHEMBL243
OC1C(O)C(Cc2ccccc2)N(Cc2cccc(c2)C(=O)C(F)(F)F)C(=O)N(Cc2cccc(c2)C(=O)C(F)(F)F)C1Cc1ccccc1	96649	CHEMBL243
Cc1ccc2c(Cc3c(nn(c23)c2ccc(Cl)cc2Cl)C(=O)NN2CCCCC2)c1	364529	CHEMBL5373
CN(C)C1CCC(CC1)NC(=O)C(Cc1ccc(Cl)cc1)NC(=O)C1(CCCC1)c1ccc(F)cc1	1164955	CHEMBL1889
NC(=O)C(CN1CCC2(CC1)OCCc1cc(Cl)sc21)Cc1ccccc1Cl	1365723	CHEMBL2014
Cc1cc(C)cc(c1)c1cnc2cc(Cl)c(cc2c1OCCC1CCCCN1)c1ccc(cc1)C(=O)N	1141129	CHEMBL1804
Oc1ccc2CC3N(CC4CC4)CCC4(CC(=O)CCC34O)c2c1	1160751	CHEMBL3952
COc1ccc2oc(cc(=O)c2c1)C(=O)NCCCCCCCCCCNc1c2CCCCc2nc2ccccc12	1336774	CHEMBL1914
COc1cccc(c1)N1C(Cc2ccccc2)C(O)C(O)C(Cc2ccccc2)N(Cc2cccc(c2)C(=O)Nc2cnccn2)C1=O	140803	CHEMBL243
COc1cccc(CN2C(Cc3ccccc3)C(O)C(O)C(Cc3ccccc3)N(Cc3cccc(c3)C(=O)Nc3cnccn3)C2=O)c1	217818	CHEMBL243
On1c(=O)[nH]c2c(Cc3ccccc3)coc2c1=O	305190	CHEMBL5027
CN(C)C(Cc1c(C)cc(O)cc1C)C(=O)N1Cc2ccccc2CC1C(=O)NCCCc1[nH]c(=O)c(CCCNC(=O)C2Cc3ccccc3CN2C(=O)C(Cc2c(C)cc(O)cc2C)N(C)C)nc1C	331982	CHEMBL3222
CSc1ccccc1CNC(=O)c1cc2cc(CC(C)NCC(O)c3ccc(O)c(CO)c3)ccc2[nH]1	399889	CHEMBL210
CC(Cc1ccc2[nH]c(cc2c1)C(=O)NCc1ccccn1)NCC(O)c1ccc(O)c(CO)c1	399894	CHEMBL210
COc1ccc(cc1)n1nc(c2CCN(C(=O)c12)c1ccc(cc1)C1(CN2CCC(O)C2)CC1)C(F)(F)F	448240	CHEMBL244
Clc1cccc(c1)n1c(=S)sc2c1ncn1nc(nc21)c1occc1	623031	CHEMBL251
CC(C)C(C#N)C(=O)NC(C)C(Oc1ccccc1C#N)c1ccccc1	62481	CHEMBL2578
N#CN=C(NCCCN1CCN(CC1)c1ccccn1)c1ccncc1	629668	CHEMBL273
CC(C)CC1C(O)C(O)C(Cc2ccccc2)N(Cc2cccc(c2)C(=O)Nc2nc3ccccc3[nH]2)C(=O)N1Cc1cccc(c1)C(=O)Nc1nc2ccccc2[nH]1	8653	CHEMBL243
CN(C)c1ccc(CC2C(O)C(O)C(Cc3ccc(cc3)N(C)C)N(Cc3cccc(c3)C(=O)Nc3nc4ccccc4[nH]3)C(=O)N2Cc2cccc(c2)C(=O)Nc2nc3ccccc3[nH]2)cc1	8782	CHEMBL243
CC1(C)SCCN(C1C(=O)NO)S(=O)(=O)c1ccc(Oc2ccncc2)cc1	120195	CHEMBL280
CC(NC(=O)Nc1cccc(c1)c1nnnn1C)C(O)CN1CCCC(Cc2ccc(F)cc2)C1	423446	CHEMBL3473
Oc1ccc2CC3N(CC4CC4)CCC45C(Oc1c24)c1[nH]c2C4Oc6c(O)ccc7CC8N(CC9CC9)CCC4(c67)C8(O)Cc2c1CC35O	572853	CHEMBL3952
CN1CC2CC(CC1C2)OC(=O)C(C)(c1ccccc1)c1ccccc1	177460	CHEMBL276
CCC(CC)(OC)c1cnc2C(CCC(Cn12)c1cccc(F)c1F)NC(=O)N1CCC2(CC1)OC(=O)Nc1ncccc21	1143032	CHEMBL3798
CCC(=O)NCCc1c(CC)nn2ccc3OCCc3c12	1163107	CHEMBL1945
CCNC(=O)N1CCC(NCc2cc(ccc2OC)n2nnnc2C(F)(F)F)C(C1)c1ccccc1	1265324	CHEMBL249
CNc1cccc(CN2C(Cc3ccccc3)C(O)C(O)C(Cc3ccccc3)N(Cc3ccc4n[nH]cc4c3)C2=O)c1	127000	CHEMBL243
CC(NC(=O)C(NC(=O)C(C)(C)N)C(C)c1ccc(cc1)c1ccccc1)c1nc2cc(Cl)c(Cl)cc2[nH]1	1279421	CHEMBL1255149
CC1CN(CC=Cc2ccccc2)CCC1(C)c1cccc(O)c1	248022	CHEMBL4354
Cc1ccc(cc1)c1c(NS(=O)(=O)c2ccc(cc2)C(C)(C)C)ncnc1OCCOc1ncc(Br)cn1	296009	CHEMBL4566
CCOc1cccc(c1)n1cc(nc1c1ccc(C)cc1)C(=O)N1CCN(CC1COCC(=O)O)c1cnc2ccccc2c1	451279	CHEMBL1901
CN1CCN(CC1)C1Cc2ccccc2Sc2ccc(CN)cc12	708130	CHEMBL3122
NC(=O)c1cccc(CN2C(Cc3ccccc3)C(O)C(O)C(Cc3ccccc3)N(Cc3cccc(c3)C(=O)N)C2=O)c1	127327	CHEMBL243
Cc1noc(n1)C1CN2CCC1C2	146595	CHEMBL211
Cc1ccc(cc1)c1c(NS(=O)(=O)c2ccc(cc2)C(C)(C)C)ncnc1OCCOc1ncc(Br)cn1	187303	CHEMBL4566
CCNC(=O)C(=O)C(Cc1ccccc1)NC(=O)C(CC(C)C)NC(=O)OCc1ccccc1	191381	CHEMBL2382
CCCCN(CCCC)C(=O)CN1CC(C(C1c1ccc(C)c(F)c1)C(=O)O)c1ccc2OCCc2c1	213328	CHEMBL252
Cc1nc(Nc2ncc(s2)C(=O)Nc2c(C)cccc2Cl)cc(n1)N1CCN(CCO)CC1	361469	CHEMBL5836
O=C(Cn1c(=O)n2CC(=O)Nc3cccc1c23)Nc1ccc2CC3(Cc2c1)C(=O)Nc1ncccc31	472531	CHEMBL3798
COc1ccccc1COCCCOc1ccc(cc1)C1CCNCC1OCc1ccc2CCCN(CCNC(=O)C)c2c1	712240	CHEMBL286
CC1CN(CC=Cc2ccccc2)CCC1(C)c1cccc(O)c1	77509	CHEMBL4354
CNC1CC2OC(C)(C1OC)n1c3ccccc3c3c4CNC(=O)c4c4c5ccccc5n2c4c13	86358	CHEMBL5256
CC(C)CC(NC(=O)C(NC(=O)C(NC(=O)OCc1ccccc1)C(C)C)C(C)C)C(O)CC(=O)O	119009	CHEMBL2714
CCC(CC)(c1ccc(OCC(O)CO)c(C)c1)c1ccc(OCC(O)C(C)(C)C)c(C)c1	438390	CHEMBL1977
OC(=O)CCc1cc(CCNS(=O)(=O)c2ccc(Cl)cc2)cc(c1)C(=O)c1ccc(cc1)C#N	100208	CHEMBL3156
CN(C)C1CCC(CC1)NC(=O)C(Cc1ccc(Cl)cc1)NC(=O)C1(CC1)c1ccc(Cl)cc1	1164950	CHEMBL1889
Cc1cc(C)c2cccc(OCc3c(Cl)ccc(c3Cl)S(=O)(=O)NC3(CCOCC3)C(=O)N3CC[N+](C)(CCCCCC[N+](C)(C)C)CC3)c2n1	1282389	CHEMBL3157
CCCCN(C(=O)c1ccc(cc1)C(F)(F)F)c1nnc(s1)c1cccc2c1ccn2CCC(=O)O	1332798	CHEMBL4333
CNC(=O)CCc1c[nH]c2c(cccc12)c1noc(n1)c1ccc(OC(C)C)c(Cl)c1	1336054	CHEMBL4333
C[N+]1(CCCOCc2ccccc2)C2CCC1CC(CC(C#N)(c1ccccc1)c1ccccc1)C2	1337361	CHEMBL245
CC(=O)NCCCCC(NC(=O)C1Cc2ccccc2CN1C(=O)C(N)Cc1c(C)cc(O)cc1C)C(=O)NCc1ccccc1	1341200	CHEMBL3222
CCC(C)C1N(C(C(=O)N(C)C)c2cnc(C)cc2C)C(=O)C(NC1=O)C1Cc2ccccc2C1	1347052	CHEMBL2049
CCCCN1CCCC1Cn1nc(Cc2ccc(Cl)cc2)c2ccccc2c1=O	1420295	CHEMBL231
CCCN1CCC(COc2nc3c(F)cccc3c3ncccc23)CC1	1441992	CHEMBL1875
Cc1cc(O)cc(C)c1CC(N)C(=O)N1Cc2ccccc2CC1C(=O)NCCCCCCNC(=O)C1Cc2ccccc2CN1	333539	CHEMBL3222
CNCc1cc(ccc1Oc1cccc(Cl)c1)C(=O)N1CCCN(CC1)C1CC1	438272	CHEMBL264
NS(=O)(=O)c1cccc(CCCCOCCCCCCNCC(O)c2ccc(O)c(NC=O)c2)c1	476263	CHEMBL5471
OC(c1ccccc1)(c1ccccc1)C12CC[N+](CCOCc3ccc(Br)cc3)(CC1)CC2	499243	CHEMBL245
Cc1ccc(COCC[N+]23CCC(CC2)(CC3)C(O)(c2ccccc2)c2ccccc2)cc1	499314	CHEMBL245
OC(c1ccccc1)(c1ccccc1)C12CC[N+](CCOCc3ccccc3F)(CC1)CC2	499383	CHEMBL245
Cc1ccc2c(cccc2n1)N1CCN(CCc2cccc3c2OCc2c(ncn32)C(=O)NC2CC2)CC1	701307	CHEMBL1983
Fc1ccccc1n1cc(NCC2CCC3(CC2)CN(C(=O)O3)c2cncnc2)cn1	707233	CHEMBL4561
NC(=N)Nc1ccc2[nH]c3C4Oc5c(O)ccc6CC7N(CC8CC8)CCC4(c56)C7(O)Cc3c2c1	152331	CHEMBL237
C(C1CCNCC1)c1cnc[nH]1	21534	CHEMBL264
CC1CC2C3CC(F)C4=CC(=O)C=CC4(C)C3(F)C(O)CC2(C)C1(OC(=O)c1occc1)C(=O)SCF	508532	CHEMBL2034
COC(=O)N1CCN(C(CN2CCC=CC2)C1)C(=O)Cc1ccc(Cl)c(Cl)c1	100871	CHEMBL237
CCCN(CCc1ccccc1)C1CCc2ccc3[nH]cc(C=O)c3c2C1	113316	CHEMBL273
COCCCc1cc(CN(C2CC2)C(=O)C2CNCCC2c2ccc(OCCOc3c(Cl)cc(C)cc3Cl)cc2)cc(OCC2(CC(=O)O)CC2)c1	1138814	CHEMBL286
COC(C)(C)c1cnc2C(CCC(Cn12)c1cccc(F)c1F)NC(=O)N1CCC(CC1)n1c(=O)[nH]c2ncccc12	1143019	CHEMBL3798
CNC1CCN(C1)c1cc(N)nc(NCC(C)(C)C)c1	1143281	CHEMBL3759
FC(CCNC(=O)c1oc2ccccc2c1)CN1CCN(CC1)c1cccc(Cl)c1Cl	1145433	CHEMBL234
COc1ccc(cc1)S(=O)(=O)N1C(=O)C(N2CCCC2C(=O)N(C)C)(c2ccc(CN3CCN(C)CC3)cc2OC)c2cc(Cl)ccc12	1147879	CHEMBL1921
COc1ccc2[nH]c(c(CCNC(=O)C)c2n1)c1ccccc1	1173102	CHEMBL1945
CC(C)C(NC(=O)C(NC(=O)C(Cc1ccccc1)CP(=O)(O)C(Cc1ccccc1)NC(=O)C(NC(=O)C(NC(=O)OC(C)(C)C)C(C)C)C(C)C)C(C)C)C(=O)N	119495	CHEMBL243
COCCCc1ccc(F)c2c(CN(C3CC3)C(=O)C3CNCCC3(O)c3ccc(F)c(F)c3)cn(CCCOC)c12	1249894	CHEMBL286
OC1(CCNCC1C(=O)N(Cc1cn(Cc2cccc(F)c2)c2cccc(F)c12)C1CC1)c1ccc(F)c(F)c1	1249912	CHEMBL286
Cc1cc(Cn2cc(CN(C3CC3)C(=O)C3CNCCC3(O)c3ccc(F)c(F)c3)c3c(F)cccc23)ccn1	1250141	CHEMBL286
COc1ccc(cn1)c1cc2n(CCOCC(F)(F)F)c(=O)nc(NC3CCC(O)CC3)c2nn1	1263933	CHEMBL1827
CCCOCCn1c(=O)nc(N2CCC(CC(=O)O)CC2)c2nnc(cc12)c1ccc(OC)nc1	1263944	CHEMBL1827
Cc1cccc(NC(=O)c2cccc(CN3C(Cc4ccccc4)C(O)C(O)C(Cc4ccccc4)N(Cc4ccc5n[nH]cc5c4)C3=O)c2)n1	127579	CHEMBL243
OC(CNCCNC(=O)Nc1cccc(OCCF)c1)COc1ccccc1C#N	1332265	CHEMBL213
COc1ccc(c2oc(C(C)N)c(n2)C(=O)NCc2c(F)cc(F)cc2F)c2ccc(nc12)C(F)(F)F	1333289	CHEMBL275
CCC(NCCCCC(Cc1cc(C)c(F)c(C)c1)C(=O)NO)c1ccc(F)cc1	1333815	CHEMBL4372
CC(CCC(C)(C)O)C(C)C1CCC2C(=CC=C3CC(O)C(=C)C(O)C3)CCCC12C	1355039	CHEMBL3150
CC(C)C(=O)NC1CCCOc2c1nn(c1ccccc1Cl)c2c1ccc(Cl)cc1	1356632	CHEMBL218
COc1ccc(cc1)S(=O)(=O)N(Cc1cn(CCOCCOCCOCCF)nn1)C(C(C)C)C(=O)NO	1357958	CHEMBL280
COc1ccc(cc1)S(=O)(=O)N(Cc1cn(CCOCCOCCOCCF)nn1)C(C(C)C)C(=O)NO	1357958	CHEMBL4588
CC(C)(N1CCN(CC(O)CC(Cc2ccccc2)C(=O)NC2C(O)COC3C=CC=CC23)C(C1)C(=O)NCC(F)(F)F)c1oc(cn1)c1cccnc1	137990	CHEMBL243
Cc1onc(NS(=O)(=O)c2ccccc2c2ccc(cc2CN2CCC(C)(C)C2=O)c2occn2)c1C	1385567	CHEMBL252
CC(C)(N1CCN(CC(O)CC(Cc2ccccc2)C(=O)NC2C(O)COC3C=CC=CC23)C(C1)C(=O)NCC(F)(F)F)c1oc(cn1)c1ccccn1	138819	CHEMBL243
CC(=O)NCCc1cccc2ccc(OCCCCCCCCCCOc3ccc4cccc(CCNC(=O)C)c4c3)cc12	14055	CHEMBL1946
COC(=O)C1C2CCC(CC1c1ccc(C=CBr)cc1)N2	14378	CHEMBL228
CCC(CC)OC1C=C(CC(NC(=N)N)C1NC(=O)C)P(=O)(O)O	1446093	CHEMBL1667683
OC(CC(Cc1ccncc1)C(=O)NC1C(O)COc2ccccc12)CN1CCN(Cc2oc(cc2)c2ccccc2)CC1C(=O)NCC(F)(F)F	185014	CHEMBL243
OC(CC(Cc1cccnc1)C(=O)NC1C(O)COc2ccccc12)CN1CCN(Cc2oc3ccccc3c2)CC1C(=O)NCC(F)(F)F	185867	CHEMBL243
CCCCCCCCCCCCCC=CC(O)C(N)COP(=O)(O)O	186062	CHEMBL3892
CCCCCCCCCCCCCC(=O)NCC(=O)NC(CO)C(=O)OCc1ccccc1	187325	CHEMBL216
CSc1cnc(OCCOc2ncnc(NS(=O)(=O)c3ccc(cc3)C(C)(C)C)c2c2ccc(CO)cc2)nc1	187354	CHEMBL4130
CC(C)(C)c1ccc(cc1)S(=O)(=O)Nc1ncnc(OCCOc2ncc(Br)cn2)c1c1ccc(CO)cc1	187736	CHEMBL4130
OC(CC(Cc1ccccc1)NC(=O)c1ccccc1NC(=O)OCc1ccccn1)C(Cc1ccccc1)NC(=O)OC1CCOC1	194693	CHEMBL243
OC(CC(Cc1cccnc1)C(=O)NC1C(O)COc2ccccc12)CN1CCN(Cc2ccn(c2)c2ccc(cc2)C(F)(F)F)CC1C(=O)NCC(F)(F)F	214983	CHEMBL243
CC(Cc1ccccc1)C(OC(=O)C)C(=C)CCC12OC(C(=O)O)C(O)(C(=O)O)C(O1)(C(OC(=O)OCCCCCCCCCCCOc1ccccc1)C2O)C(=O)O	215187	CHEMBL3815
CCCCCCCCCCOC(=O)OC1C(O)C2(CCC(=C)C(OC(=O)C)C(C)Cc3ccccc3)OC(C(=O)O)C(O)(C(=O)O)C1(O2)C(=O)O	215561	CHEMBL3815
CCCC1Nc2cccc(C3CC3CNC(=O)CCC)c2O1	21944	CHEMBL1946
CC12CCC3C(CN=C4CC(=O)CCC34C)C1CCC2C(=O)C1C2CC3CC(CC1C3)C2	225762	CHEMBL1856
CC(NC(=O)C1Cc2ccccc2CN1C(=O)C(N)Cc1c(C)cc(O)cc1C)C(=O)NC12CC3CC(CC(C3)C1)C2	244715	CHEMBL269
COc1cccc(c1)C(=O)NCCN1CCN(CC1)c1ccccc1Cl	256094	CHEMBL219
Cc1cc(C(=O)Nc2ccc(cc2)c2ccccc2C(F)(F)F)n(n1)c1cccc(c1)C(=N)N	256332	CHEMBL244
NC(=N)NCCCC(NC(=O)C(Cc1ccc(F)c(F)c1)NC(=O)Nc1ccc2c(CN3CCCC3)cn(Cc3c(Cl)cccc3Cl)c2c1)C(=O)NCc1ccncc1	2727	CHEMBL3974
COc1ccc(cc1)S(=O)(=O)c1ccc(cc1)C(C)N1CCN(C(C)C1)C1CCCCC1	276718	CHEMBL211
CC(C)(N1CCN(CC(O)CC(Cc2ocnn2)C(=O)NC2CCOCC2O)C(C1)C(=O)NCC(F)(F)F)c1oc(cn1)c1ccc(Cl)cc1	308794	CHEMBL243
NC(=N)c1cccc(c1)n1nc(cc1C(=O)Nc1ccc(cc1F)n1cnc2ccncc12)C(F)(F)F	310270	CHEMBL244
CCCCCCCCCCCCCN1CC(C)OC(C)C1	316515	CHEMBL287
NCc1ccc(Cl)cc1CNC(=O)Cc1cccc(NCC(F)(F)c2ccccn2)n1=O	326168	CHEMBL204
Cc1cc2oc(Cc3cc(Cl)ccc3n3cncn3)nc2c(NCC(F)(F)c2ccccn2)n1	329889	CHEMBL204
Clc1ccc(c(Cc2oc3ccnc(NCCC4CCCCN4)c3n2)c1)n1cncn1	330005	CHEMBL204
Cc1ccncc1c1oc(CC(CC(O)CN2CCN(Cc3ccc(s3)c3ccc(Cl)cc3)CC2C(=O)NCC(F)(F)F)C(=O)NC2C(O)COc3ccccc23)cc1	333015	CHEMBL243
CC(C)(N1CCN(CC(O)CC(Cc2cc3cnccc3s2)C(=O)NC2C(O)COc3ccccc23)C(C1)C(=O)NCC(F)(F)F)c1ncc(s1)c1ccc(Cl)cc1	333376	CHEMBL243
COc1ccc2[nH]cc(CCNC(=O)CCCCCCNc3c4CCCCc4nc4cc(Cl)cc(Cl)c34)c2c1	335722	CHEMBL220
CN(C)Cc1ccccc1c1ccc(cc1)N1CCc2c(C1=O)n(nc2C(F)(F)F)c1ccc2onc(N)c2c1	355131	CHEMBL244
Oc1ccc2CC3N(CC4CC4)CCC45C(Oc1c24)C(=O)CCC35NC(=O)CCc1ccc(Cl)cc1	360722	CHEMBL4354
CN(C)Cc1ccccc1c1ccc(cc1)N1CCc2c(C1=O)n(nc2C(F)(F)F)c1cccc2onc(N)c12	367859	CHEMBL244
Cc1cc(Cl)ccc1c1cccc(c1)C(O)CCC1CCC(=O)N1CCc1ccc(cc1)C(=O)O	373023	CHEMBL1836
Cc1ccccc1Nc1nnc(SCc2ccccc2)[nH]1	387383	CHEMBL3922
C(Sc1nnc(Nc2cccnc2)[nH]1)c1ccccc1	387556	CHEMBL3922
CC(C)C(=O)N(C)Cc1cc(ccc1c1ccccc1S(=O)(=O)Nc1onc(C)c1C)c1occn1	38971	CHEMBL252
CN(Cc1cc(ccc1c1ccccc1S(=O)(=O)Nc1onc(C)c1C)c1occn1)C(=O)c1ccccc1	39162	CHEMBL252
O=C(Cc1ccccc1)NC1CCc2ccc(CCN3CCN(CC3)c3nsc4ccccc34)cc12	423225	CHEMBL224
COC12C=CC3(CC41CCCC4O)C1Cc4ccc(O)c5OC2C3(CCN1CC1CC1)c45	43378	CHEMBL237
CCOc1cccc(c1)n1cc(nc1c1ccc(C)cc1)C(=O)N1CCN(CC1CNC(=O)C)c1cc(C(=O)O)c2ccccc2c1	451266	CHEMBL1901
COC(C)(C)CCn1nc(Nc2c(C)cccc2C)c2cnc(Nc3ccc(OCCN4CCCC4)cc3)nc12	452347	CHEMBL258
OC1C(O)C(Cc2ccc3OCCOc3c2)N(Cc2ccc3ccccc3c2)C(=O)N(Cc2ccc3ccccc3c2)C1Cc1ccc2OCCOc2c1	49495	CHEMBL243
Nc1cccc(CN2C(Cc3ccc4OCCOc4c3)C(O)C(O)C(Cc3ccc4OCCOc4c3)N(Cc3cccc(N)c3)C2=O)c1	50053	CHEMBL243
CC(=O)c1cccc(CN2C(Cc3ccc4OCCOc4c3)C(O)C(O)C(Cc3ccc4OCCOc4c3)N(Cc3cccc(c3)C(=O)C)C2=O)c1	50054	CHEMBL243
NCC(Cc1ccccc1)NC(=O)c1cc(Br)c(s1)c1ccnc2[nH]ccc12	521987	CHEMBL4282
NC(Cc1ccc(O)cc1)C(=O)N1CCCC(C1)C(=O)NC(Cc1ccccc1)C(=O)NC(Cc1ccccc1)C(=O)N	522304	CHEMBL270
CC(C)CNC(=O)c1ccc(c(c1)C(=O)O)c1ccc(cc1C(=O)Nc1ccc(cc1)C(=N)N)c1ccsc1	522640	CHEMBL244
CCCCN1CCC23C4Oc5c(O)ccc(CC1C2(O)Cc1c2CC6(O)C7Cc8ccc(O)c9OC(c2[nH]c41)C6(CCN7CC1CC1)c89)c35	52737	CHEMBL3952
CCNc1ccc(cc1OCCO)C(=O)Nc1ncc(Cc2cccc(c2)C(F)(F)F)s1	558392	CHEMBL5555
Cc1cc(O)cc(C)c1CC(N)C(=O)N1Cc2ccccc2CC1C(=O)NC(CCC(=O)O)C(=O)c1nc2ccccc2[nH]1	562641	CHEMBL269
CCC(N(Cc1ccccc1Cl)c1ccc(C#N)c(Cl)c1)c1nnnn1C	567188	CHEMBL208
CCCOCCn1c(=O)c(nc2cnc(cc12)c1ccc(OC)nc1)NCc1ccccn1	580155	CHEMBL1827
CN1CCC23C4Oc5c(O)ccc(CC1C2(CCC4=O)NC(=O)C=Cc1ccccc1C)c35	609893	CHEMBL233
CCOCCn1nc(CC)c2nc(nc(Nc3cc(C)ccn3)c12)N1CCC(CC1)C(=O)O	628607	CHEMBL1827
CC(Cc1cccc(CC(=O)NCCc2ccccc2)c1)NCC(O)c1ccc(O)c(NS(=O)(=O)C)c1	702427	CHEMBL210
COc1ccccc1CNC(=O)Cc1cccc(CC(C)NCC(O)c2ccc(O)c(NS(=O)(=O)C)c2)c1	702493	CHEMBL210
CC(=O)NCCc1ccccc1c1ccc(C(CN)Cc2ccc(OCCOc3c(Cl)cc(C)cc3Cl)cc2)c(C)c1	705479	CHEMBL286
COCc1cc(OCC(O)CNC2CCN(CC2)c2ncnc3scc(c4ccccc4)c23)ccc1O	706677	CHEMBL246
COCCCc1cc(CN(C2CC2)C(=O)C2CNCCC2c2ccc(OCCOc3c(Cl)cc(C)cc3Cl)cc2)c(Cl)cn1=O	708933	CHEMBL286
Clc1cccc2OC3(CCN(CC3)c3ccc(nn3)c3oc(Cc4cccnc4)nn3)CCc12	712563	CHEMBL5353
CC1(C)SCN(C1C(=O)NCc1c(Cl)cccc1Cl)C(=O)C(O)CC(Cc1ccccc1)C(=O)NC1C(O)COc2ccccc12	79940	CHEMBL243
Cc1cccc(C)c1CNC(=O)C1N(CSC1(C)C)C(=O)C(O)CC(Cc1ccccc1)C(=O)NC1C(O)Cc2ccccc12	79941	CHEMBL243
COc1c(cc(Br)c2ccccc12)C(=O)NC1CC2CCCC(C1)N2Cc1ccccc1	80930	CHEMBL3138
COc1cc(I)cc(C(=O)NC2CC3CCCC(C2)N3Cc2ccccc2)c1OC	80963	CHEMBL3138
CC(C)CC(NC(=O)C(Cc1cnc[nH]1)NC(=O)C(Cc1ccccc1)NC(=O)OC(C)(C)C)C(O)CC(=O)NC(CC(C)C)C(=O)NC1CCN(Cc2ccccc2)CC1	83263	CHEMBL286
CC(C)C1C(CCS1(=O)=O)OC(=O)NC(Cc1ccccc1)C(O)CN1CCN(Cc2ccc(s2)c2cccs2)CC1C(=O)NC(C)(C)C	86515	CHEMBL243
COc1cc2[nH]c(=O)n(CCN3CC4CCc5c(OC)cccc5C4C3)c(=O)c2s1	93428	CHEMBL319
COc1cccc2C3CN(CCn4c(=O)[nH]c5c(OC)c(OC)ccc5c4=O)CC3CCc12	93547	CHEMBL319
COC(=O)c1cc(C)ccc1NC(=O)c1sccc1S(=O)(=O)Nc1onc(C)c1Cl	93558	CHEMBL252
CON=C(C)c1cc(C)cc(C)c1NC(=O)c1sccc1S(=O)(=O)Nc1onc(C)c1Cl	93775	CHEMBL252
CCc1cc(c(O)cc1OCCCOc1ccc2c(=O)c3cc(ccc3oc2c1CCC(=O)O)C(=O)O)c1ccc(F)cc1	100559	CHEMBL3911
CCC(C)C(NC(=O)C(CC(O)C(CC(C)C)NC(=O)C(Cc1cnc[nH]1)N(C)C(=O)C(Cc1ccccc1)NC(=O)C1CCCN1C(=O)OC(C)(C)C)C(C)C)C(=O)NCc1ccccn1	1154128	CHEMBL286
Cc1o[nH]c(=O)c1CC(N)C(=O)O	11595	CHEMBL3505
Fc1ccc(cc1)N1CCN(CCCN2c3cccc4cccc(c34)S2(=O)=O)CC1	131689	CHEMBL224
CN1CCC23C4Oc5cccc(CC1C2(CCC4=O)NC(=O)C=Cc1ccccc1Cl)c35	1385917	CHEMBL233
COC(=O)C1C2CCC(CC1c1ccc(C=CI)cc1)N2	14309	CHEMBL228
COc1cccc(c1)C(=O)NCCN1CCN(CC1)c1ccc(Cl)cc1	152391	CHEMBL219
Clc1ccc(OCC2CCN2)cn1	154537	CHEMBL3916
CNC(=O)NCCc1c(oc2ccc(OC)cc12)c1ccccc1	155227	CHEMBL1945
CNC(=O)NCCc1c(oc2ccc(OC)cc12)c1ccccc1	155227	CHEMBL1946
CC(C)CC(NC(=O)C1CCCN1)C(=O)NCC(=O)N	159663	CHEMBL3998
CC(C)CC(NC(=O)C1CCCN1)C(=O)NCC(=O)N	159663	CHEMBL217
CC(C)(C)NC(=O)C1CC2CCCCC2CN1CC(O)C(Cc1ccccc1)NC(=O)C(CC(=O)N)NC(=O)c1ccc2ccccc2n1	17169	CHEMBL243
CC(C)CN(CC(O)C(Cc1ccccc1)NC(=O)OC1CCOC1)S(=O)(=O)c1ccc(N)cc1	17347	CHEMBL243
CN(C(CN1CCCC1)c1ccccc1)C(=O)Cc1ccc(Cl)c(Cl)c1	176786	CHEMBL237
CCCCS(=O)(=O)N(CCC)CCN1CC(C(C1c1ccc(OC)c(F)c1)C(=O)O)c1ccc2OCOc2c1	179876	CHEMBL4566
COc1cc2CCN(Cc2cc1OC)c1cc(N)c2cc(OC)c(OC)cc2n1	190581	CHEMBL223
COc1cc2CCN(Cc2cc1OC)c1cc(N)c2cc(OC)c(OC)cc2n1	190581	CHEMBL229
CN(C)CCc1c[nH]c2ccc(CC3COC(=O)N3)cc12	196215	CHEMBL339
NC(Cc1ccc(O)cc1)C(=O)N1CCCC1C(=O)NC(Cc1ccccc1)C(=O)NC(Cc1ccccc1)C(=O)N	197398	CHEMBL233
CC1(C)C2CCC(NC(=O)c3cc(Oc4c(Cl)cc(cc4Cl)n4ncc(=O)[nH]c4=O)ccc3O)C1C2	206724	CHEMBL1947
CNCCC=C1c2ccccc2CCc2ccccc12	2262	CHEMBL319
CC(=O)c1cc(C)cc(C)c1NC(=O)c1sccc1S(=O)(=O)Nc1onc(C)c1Cl	23410	CHEMBL252
CC(N)Cc1c2occc2c(Br)c2occc12	246874	CHEMBL224
CCC12CCN(CC3(O)CC3)C(Cc3ccc(O)cc13)C2(C)C	271998	CHEMBL237
CCC(C)C1NC(=O)C(Cc2cn(OC)c3ccccc23)NC(=O)C(CCCCCC(=O)CC)NC(=O)C2CCCCN2C1=O	275631	CHEMBL325
S	307957	CHEMBL205
CN1CCC(CC1)c1ccn2c(c3ccnc(N)n3)c(nc2c1)c1ccc(F)cc1	345948	CHEMBL5036
Cc1ccc2c(Cc3c(nn(c23)c2ccc(Cl)cc2Cl)C(=O)NN2CCCCC2)c1	364529	CHEMBL253
O=c1[nH]c2cccc(N3CCN(Cc4cccc(c4)c4ccccc4)CC3)c2o1	367160	CHEMBL217
CCOc1cccc(c1)n1cc(nc1c1ccc(C)cc1F)C(=O)N1CCN(CC1)c1cc(C(=O)O)c2ccccc2c1	451271	CHEMBL1901
CC(N)C(=O)NCc1cccc(c1)n1nc(cc1c1oc(nn1)c1cccc2ncsc12)C(F)(F)F	479648	CHEMBL5406
CN(C(CN1CCCC1)c1ccccc1)C(=O)Cc1ccc(Cl)c(Cl)c1	56001	CHEMBL237
Oc1ccc2CC3N(CC4CC4)CCC45C(Oc1c24)c1[nH]c2ccccc2c1CC35O	572021	CHEMBL3222
CC(OC1CN2C(CC(C)(O)C2=O)C1c1ccc(F)cc1)c1cc(cc(c1)C(F)(F)F)C(F)(F)F	615900	CHEMBL249
CCC(=C(c1ccc(O)cc1)c1ccc(OCCN(C)C)cc1)c1ccccc1	6402	CHEMBL206
CCNC(=O)COc1ccc(Cl)cc1CNC(=O)Cn1c(ccc(NS(=O)(=O)Cc2ccccc2)c1=O)C	64597	CHEMBL204
Fc1ccc(cc1)C1CCNCC1COc1ccc2OCOc2c1	6643	CHEMBL228
CC(C)(C)OC(=O)NC(Cc1ccccc1)C(O)CC(Cc1ccc(OCC(=O)O)cc1)C(=O)NC1C(O)Cc2ccccc12	70114	CHEMBL243
CN(C)C1CC(c2ccc(Br)cc2)c2ccccc12	80482	CHEMBL313
CN(C)CCCN1c2ccccc2CCc2ccc(Cl)cc12	996	CHEMBL319
OC(=O)Cc1cc(I)c(Oc2ccc(O)c(I)c2)c(I)c1	60268	CHEMBL1947
OC(=O)CCc1cc(I)c(Oc2ccc(O)c(I)c2)c(I)c1	60351	CHEMBL1860
OC1C(O)C(Cc2ccccc2)N(Cc2ccc3n[nH]cc3c2)C(=O)N(Cc2cccc(c2)c2[nH]cnn2)C1Cc1ccccc1	127933	CHEMBL243
Cc1cc(O)cc(C)c1CC(N)C(=O)NCCCCNC(=O)C(N)Cc1c(C)cc(O)cc1C	179045	CHEMBL270
CCC(NC(=O)C(CC(C)C)NC(=O)OCc1ccccc1)C(=O)C(=O)NCCCN1CCOCC1	217759	CHEMBL2382
Cc1cc(C(=O)Nc2ncc(cn2)c2ccccc2S(=O)(=O)N)n(n1)c1cccc(c1)C(=N)N	256269	CHEMBL244
CCNc1[nH]nc2ccc(CN3C(Cc4ccccc4)C(O)C(O)C(Cc4ccccc4)N(Cc4ccc5n[nH]c(NCC)c5c4)C3=O)cc12	270064	CHEMBL243
CC(C)COc1cc(ccc1C(=O)O)c1ccc(CC(C)NCC(O)c2ccccc2)cc1	448179	CHEMBL246
COc1ccc(cc1)n1nc(C(=O)N)c2CCN(C(=O)c12)c1ccc(cc1)C1(CN(C)C)CC1	495683	CHEMBL244
Clc1ccc(Oc2cc(OCC3CCCN3)cnc2Cl)cn1	567692	CHEMBL3818
CC(OC1CN2C(CC(=CC2=O)C2CCN(CC2)C(C)(C)C)C1c1ccc(F)cc1)c1cc(cc(c1)C(F)(F)F)C(F)(F)F	619614	CHEMBL249
Nc1[nH]c(=O)c2cc(CN(CC#C)c3ccc(cc3)C(=O)NC(CCC(=O)NC(CCC(=O)NC(CCC(=O)NC(CCC(=O)O)C(=O)O)C(=O)O)C(=O)O)C(=O)O)ccc2n1	65176	CHEMBL1952
CC(C)CC(NC(=O)c1oc2ccccc2c1)C(=O)NC1CCC(C)N(CC1=O)S(=O)(=O)c1ccccn1	340533	CHEMBL268
COc1ccc(C2C(C(c3ccc4OCOc4c3)c3ccc(NC(C)C)nc23)C(=O)O)c(CC(C)CO)c1	52741	CHEMBL252
COc1ccc(cc1OC1CCCC1)C(=O)Nc1c(Cl)cncc1Cl	63401	CHEMBL275
Cc1cc(CC(OC(=O)N2CCC(CC2)c2cc3ccccc3[nH]c2=O)c2cc(CN3CCCCCC3)ccn2)cc2c[nH]nc12	1337976	CHEMBL3798
Nc1[nH]c(=O)c2[nH]cc(C3NC(CO)C(O)C3O)c2n1	189208	CHEMBL4338
Cc1cnc(NCC(F)(F)c2ccccn2)c(=O)n1CC(=O)NCc1ccc(N)nc1C	237986	CHEMBL204
Nc1[nH]c(=O)c2[nH]cc(C3NC(CO)C(O)C3O)c2n1	249195	CHEMBL4338
CCC(n1ccnc(NCc2nonc2C)c1=O)C(=O)NC(CC(=O)O)C(=O)CNCN(C)C	300485	CHEMBL2334
CCCCCCN(C)CNCC(=O)C(CC(=O)O)NC(=O)C(CC)n1cc(nc(NCc2nonc2C)c1=O)C(C)(C)C	300952	CHEMBL3468
CC(Cc1ccc(cc1)c1ccc(C(=O)O)c(OC2CCCCC2)c1)NCC(O)c1ccccc1	448180	CHEMBL246
COc1ccc(cc1)n1nc(c2CCN(C(=O)c12)c1ccc(cc1)C1(CNC(C)C)CC1)C(F)(F)F	448654	CHEMBL244
Nc1nc2c(c[nH]c2c(=O)[nH]1)C1NC(CO)C(O)C1O	454608	CHEMBL4338
COc1ccc(cc1)n1nc(C(=O)N)c2CCN(C(=O)c12)c1ccc(cc1)C1(CN2CCOCC2)CC1	495751	CHEMBL244
FC(F)(F)c1ccc2Sc3ccccc3N(CCCN3CCN(CCOC(=O)c4ccc(OCCCN5CCCCC5)cc4)CC3)c2c1	519224	CHEMBL264
Cc1cc(O)cc(C)c1CC(N)C(=O)NCCCc1[nH]c(=O)c(CCCNC(=O)C(N)Cc2c(C)cc(O)cc2C)nc1C	551507	CHEMBL270
OCC1NC(C(O)C1O)c1[nH]nc2c(=O)[nH]cnc12	60847	CHEMBL2935
Nc1[nH]c(=O)c2cc(CN(CC#C)c3ccc(cc3)C(=O)NC(CCC(=O)NC(CCC(=O)NC(CCC(=O)NC(CCC(=O)NC(CCC(=O)O)C(=O)O)C(=O)O)C(=O)O)C(=O)O)C(=O)O)ccc2n1	65604	CHEMBL1952
CC(Cc1cccc(CC(=O)NCCCc2ccccc2)c1)NCC(O)c1ccc(O)c(NS(=O)(=O)C)c1	702459	CHEMBL210
CN1CCCC1Cc1c[nH]c2ccc(cc12)n1cnc2cc(ccc12)C#N	125232	CHEMBL1983
Oc1ccc2CC3N(CC4CC4)CCC45C(Oc1c24)C(=O)CCC35O	21459	CHEMBL237
NCc1ccc(Cl)cc1CNC(=O)C1CCCN1C(=O)C1(O)c2cccnc2c2ccc(Cl)cc12	319963	CHEMBL204
Nc1nc(N)c2nc(CNc3ccc(cc3)C(=O)NC(CCCNC(=O)c3ccccc3C(=O)O)C(=O)O)cnc2n1	35874	CHEMBL4564
CC(C)CN(CC(O)C(Cc1ccccc1)NC(=O)C1CN(C(=O)O1)c1cccc(c1)C(F)(F)F)S(=O)(=O)c1ccc(N)cc1	364376	CHEMBL243
Cc1cc(O)cc(C)c1CC(N)C(=O)N1Cc2ccccc2CC1C(=O)NCC(=O)Nc1ccccc1	510042	CHEMBL269
Cc1cc(O)cc(C)c1CC(N)C(=O)N1Cc2ccccc2CC1C(=O)NCC(=O)Nc1ccccc1	510042	CHEMBL236
CC(COc1cc(F)ccc1F)NC(=O)C(C#N)C(C)(C)C	61807	CHEMBL2578
COc1cc(CC(=O)OCC2=CC3C4OC5(Cc6ccccc6)OC4(CC(C)C3(O5)C3C=C(C)C(=O)C3(O)C2)C(=C)C)ccc1O	456371	CHEMBL5102
O=C(CCCN1CCC(CNC(=O)c2c3OCCCn3c3ccccc23)CC1)OCc1ccccc1	1055217	CHEMBL1875
CNCc1cc(ccc1Oc1ccccc1C#N)C(=O)N1CCCN(CC1)C1CC1	438128	CHEMBL264
CNCc1cc(ccc1Oc1cccc(OC)c1)C(=O)N1CCCN(CC1)C1CC1	438278	CHEMBL264
CCC(C)C(NC(=O)C(CC(O)C(CC(C)C)NC(=O)C(Cc1cnc[nH]1)NC(=O)C(Cc1ccccc1)NS(=O)(=O)c1cccc2c(cccc12)N(C)C)C(C)C)C(=O)NCc1ccccn1	1154123	CHEMBL286
CCCCCc1cc2cc(C(=O)NCCc3ccc(F)cc3)c(=O)n(C)c2c(O)c1OC	1173028	CHEMBL253
CN(Cc1cc(cc(c1)C(F)(F)F)C(F)(F)F)C(=O)C1CCN(CC1c1ccc(F)cc1C)C(=O)CNC(=O)C	1280620	CHEMBL249
CCCCc1nn(c(=O)n1Cc1ccc(cc1)c1ccccc1S(=O)(=O)NC(=O)c1occ(Cl)c1Cl)c1cc(NC(=O)CC)ccc1Cl	231351	CHEMBL3948
Cc1ccc(cc1)c1c(NS(=O)(=O)c2ccc(cc2)C(C)(C)C)nc(nc1OCCOc1ncc(Br)cn1)c1ccccn1	281607	CHEMBL4130
On1c(=O)[nH]c2c(sc3ccccc23)c1=O	305382	CHEMBL5027
COC(=O)CN(C1CCCN(C1=O)c1ccc(cc1)n1ccccc1=O)S(=O)(=O)c1cc2ccc(Cl)nc2s1	434153	CHEMBL244
Oc1ccc2CC3N(CC4CC4)CCC45C(Oc1c24)C(CCC35O)NC(=O)C=Cc1ccccc1	458533	CHEMBL237
CCCN(CCCCNC(=O)c1ccc2ccccc2c1)C1CCc2nc(N)sc2C1	470092	CHEMBL3138
CC(=O)c1cccc(CN2C(Cc3ccc4OCOc4c3)C(O)C(O)C(Cc3ccc4OCOc4c3)N(Cc3cccc(c3)C(=O)C)C2=O)c1	49463	CHEMBL243
COc1ccc(cc1)n1nc(C(=O)N)c2CCN(C(=O)c12)c1ccc(cc1)C1(CC1)N(C)C	495314	CHEMBL244
CCC(NC(=O)C(CC(C)C)NC(=O)OCc1ccccc1)C(=O)C(=O)NCCCc1ccccc1	191518	CHEMBL2382
CCC(=O)C1C2CCC(CC1c1ccc3ccccc3c1)N2C	29612	CHEMBL338
Nc1nc(N2CCNCC2)c2CCC3=C(C4CCCCC4O3)c2n1	515852	CHEMBL2413
CC1CN(CCC(O)C2CCCCC2)CCC1(C)c1cccc(O)c1	77021	CHEMBL233
CN(C)C(=O)Oc1cccc(c1)[N+](C)(C)C	79557	CHEMBL220
COc1ccc(OC)c(CN(C(=O)C)c2cc(F)ccc2Oc2ccccc2)c1	97993	CHEMBL4552
CC(=O)NCCc1c(nn2ccc3OCCc3c12)C1CC1	1163108	CHEMBL1945
CCNC(=O)N1CCC(NCc2cc(ccc2OC2CC2)n2nnnc2C(F)(F)F)C(C1)c1ccccc1	1265327	CHEMBL249
Cc1cccc(C)c1CC(NC(=O)C1CCCN1C(=O)C(N)Cc1ccc(O)cc1)C(=O)NC(Cc1ccccc1)C(=O)N	381506	CHEMBL270
Nc1nccc(n1)c1c(nc2cc(ccn12)C1CCN(CCO)CC1)c1ccc(F)cc1	494203	CHEMBL5036
CN1CCC2(CC1)CCN(CC2)C(=O)C(Cc1cc(C)c2n[nH]cc2c1)OC(=O)N1CCC(CC1)c1cc2ccccc2[nH]c1=O	501081	CHEMBL3798
CC(C)Oc1cc(ccc1C(=O)NS(=O)(=O)C)c1ccc(CCNC(C)C(O)c2cccc(O)c2)cc1	562652	CHEMBL246
COP(O)(O)(NC(C(c1ccccc1)c1ccccc1)C(=O)N1CCCC1C(=O)NCc1ccc(cc1)C(=N)N)OC	641229	CHEMBL204
CCCCS(=O)(=O)N(CCC)CCN1CC(C(C1c1ccc(OC)c(F)c1)C(=O)O)c1ccc2OCOc2c1	179876	CHEMBL252
CCC(NC(=O)C(CC(C)C)NC(=O)OCc1ccccc1)C(=O)C(=O)NCC1CCCCC1	192155	CHEMBL2382
CCn1nnc(n1)c1o[nH]c(=O)c1CC(N)C(=O)O	322021	CHEMBL3505
CN(C)C(=N)c1ccc(cc1)C(=O)Nc1ccc(Cl)cc1C(=O)Nc1ccc(Cl)cn1	367114	CHEMBL244
CN(C)C(=N)c1ccc(cc1)C(=O)Nc1ccccc1C(=O)Nc1ccc(Cl)cn1	459676	CHEMBL244
COc1ccc(C=NC23CC(=CC(Cc4c2ccc(=O)[nH]4)C3=CC)C)c(OC)c1	593343	CHEMBL4780
CCN(CCCNc1c2CCCCc2nc2ccccc12)CC(=O)Nc1nc(cs1)c1ccccc1	1424649	CHEMBL5763
Fc1ccc2cccc(N3CCN(CCCOc4ccc5CNC(=O)c5c4)CC3)c2c1	707660	CHEMBL214
Fc1ccc(cc1)C(=O)NCCNc1c2CCCCc2nc2ccccc12	1169775	CHEMBL1914
CC(C)CC(NC(=O)Nc1ccc(cc1)c1noc(C)n1)C(=O)N(C)N(C)C#N	1063633	CHEMBL268
CC(C)CC(NC(=O)Nc1ccccc1)C(=O)N(C)N(C)C#N	1063641	CHEMBL3837
CC(=O)NCCC1=CCc2ccc3OCCc3c12	1145560	CHEMBL1945
CCCCC(NC(=O)C)C(=O)NC(CCC(=O)O)C(=O)NC(Cc1cnc[nH]1)C(=O)NC(Cc1ccccc1)C(=O)NC(CCCNC(=N)N)C(=O)NC(Cc1c[nH]c2ccccc12)C(=O)NCC(=O)N	115186	CHEMBL4077
CC12CCC3C(CCC4=CCCCC34C)C1CCC2O	115729	CHEMBL1978
Cc1cc(O)cc(C)c1CC(N)C(=O)N1CCCCC1CNCCCc1ccccc1	120492	CHEMBL270
Nc1ccc(CN2C(Cc3ccccc3)C(O)C(O)C(Cc3ccccc3)N(Cc3ccc4n[nH]cc4c3)C2=O)cc1n1cccn1	127301	CHEMBL243
Cc1ccc(cc1)S(=O)(=O)N1C=CNC(=O)C1CC(=O)NC1CCCc2cc(CN3CCCCC3)ccc12	1274603	CHEMBL4308
OC1C(O)C(Cc2ccccc2)N(Cc2ccc3n[nH]cc3c2)C(=O)N(Cc2cccc(O)c2)C1Cc1ccccc1	127473	CHEMBL243
Cn1cnc(c1)S(=O)(=O)Nc1cccc(c1)C(C1CC1)c1c(O)c2c(CCCCCC2)oc1=O	17162	CHEMBL243
Brc1ccc(cc1)C1CC2CCC1N2	222092	CHEMBL2585
CCCCN1C(Cc2cccc(C)c2)C(O)C(O)C(Cc2cccc(C)c2)N(Cc2ccc3n[nH]c(N)c3c2)C1=O	259937	CHEMBL243
CC(C)C(NC(=O)C(NC(=O)C1(CCCCC1)NC(=O)C(Cc1ccccc1)NC(=O)C(C)NC(=O)C(N)Cc1ccc(O)cc1)C(C)C)C(=O)NCC(=O)N	276176	CHEMBL269
CC(=O)NC(Cc1cnc[nH]1)C(=O)NC(Cc1ccccc1)C(=O)N1CC(CC1CCCNC(=N)N)OCc1ccc2ccccc2c1	353289	CHEMBL3795
COc1ccc(cc1)S(=O)(=O)N(CC(C)C)CC(O)C(Cc1ccccc1)NC(=O)C1CN(C(=O)O1)c1cccc(OC)c1	364372	CHEMBL243
COc1cc(Cl)cc(C(=O)Nc2ccc(Cl)cn2)c1NC(=O)c1scc(CN(C)S(=O)(=O)C)c1Cl	382056	CHEMBL244
Cc1noc(NS(=O)(=O)c2ccccc2c2ccc(cc2CN2CC(C)(C)CC2=O)c2occn2)c1C	38839	CHEMBL252
CN(C1CCCC1)C(=O)C(Cc1ccc(cc1)C(N)NN)NS(=O)(=O)c1ccc2CCCCCc2c1	5405	CHEMBL204
NC(=N)c1ccc(CNC(=O)C2CCCN2C(=O)C(Nc2ccccc2)C(c2ccccc2)c2ccccc2)cc1	641228	CHEMBL204
COc1ccccc1N1CCN(CCN2C(c3ccccc3)c3ccc(cc3C2=O)N(=O)=O)CC1	65383	CHEMBL273
Cc1cc(O)cc(C)c1CNC(=O)Cc1cccc(CC(C)(C)NCC(O)c2ccc(O)c(NS(=O)(=O)C)c2)c1	702337	CHEMBL210
OC(C(=O)OC1CN2CCC1CC2)(c1ccccc1)c1ccccc1	11356	CHEMBL211
CONC(=O)c1cccc(CN2C(Cc3ccccc3)C(O)C(O)C(Cc3ccccc3)N(Cc3cccc(c3)C(=O)NOC)C2=O)c1	139679	CHEMBL243
Cc1noc(n1)C1CN2CCC1C2	146595	CHEMBL245
CCC(=O)NCCC1CCc2ccc3OCCc3c12	221962	CHEMBL1946
CC(C)(Cc1ccc2ccccc2c1)NCC(O)COc1cccc(Cl)c1C#N	300499	CHEMBL289
CCn1nnc(n1)c1o[nH]c(=O)c1CC(N)C(=O)O	322021	CHEMBL3504
COC(=O)c1c(F)cccc1c1ccc(CNc2ccc(cn2)C(=O)N2CCN(CC2)c2ccncc2)c(F)c1	347297	CHEMBL4308
CNC(Cc1ccccc1)C(=O)N1CCCC1C(=O)NC(CCCNC(=N)N)C=O	434837	CHEMBL3769
CC(CCCc1ccccc1)C=CCCC(=O)OC1C(O)C2(CCCC(OC(=O)C)C(C)Cc3ccccc3)OC(C(=O)O)C(O)(C(=O)O)C1(O2)C(=O)O	461563	CHEMBL3815
CC(C)CC(NC(=O)C(C)NC(=O)CC(O)C(CC(C)C)NC(=O)C(NC(=O)C(NC(=O)CC(C)C)C(C)C)C(C)C)C(O)CO	183515	CHEMBL2714
COCCCc1cc(CN(C2CC2)C(=O)C2CNCCC2c2ccc(OCCOc3c(Cl)cc(C)cc3Cl)cc2)cc(OCCN(C)C)c1	1138804	CHEMBL286
OC1C(O)C(Cc2ccccc2)N(Cc2ccc3n[nH]cc3c2)C(=O)N(Cc2cccc(c2)C(=O)Cn2nccn2)C1Cc1ccccc1	127331	CHEMBL243
CN(Cc1cc(cc(c1)C(F)(F)F)C(F)(F)F)C(=O)C1CCN(CC1c1ccc(F)cc1C)C(=O)C(=O)NO	1280802	CHEMBL249
Cc1ccc(NS(=O)(=O)Cc2ccccc2)c(=O)n1CC(=O)NCc1cc(Cl)ccc1CN	192906	CHEMBL204
CCC(NC(=O)C(CC(C)C)NC(=O)OCc1ccccc1)C(=O)C(=O)NCCc1ccc(OC)cc1	217832	CHEMBL2382
CCC(C)(N)C(=O)NC(C(C)C)C(=O)NC(C(C)C)C(=O)NC(CC(C)C)C(O)CC(=O)NC(C)C(=O)NC(CC(C)C)C(O)CC(=O)O	283154	CHEMBL2714
CC(=N)N1CCC(CC1)Oc1ccc2nc(n(Cc3ccc4ccc(cc4c3)C(=N)N)c2c1)C(C)(C)C	291165	CHEMBL244
CCC(n1ccnc(NCc2ccon2)c1=O)C(=O)NC(CC(=O)O)C(=O)CSCc1ccccc1	300484	CHEMBL2334
NCCCN1CCC(CC1)c1cc(c2ccncc2)c([nH]1)c1ccc(F)cc1	320184	CHEMBL5036
O=C(Nc1ccccc1)Oc1ccc2CC3C4CCCCC4(CCN3CC3CC3)c2c1	386533	CHEMBL237
CCCCCCC1C(O)C(O)C(Cc2ccccc2)N(Cc2cccc(c2)C(=O)Nc2nc3ccccc3[nH]2)C(=O)N1Cc1cccc(c1)C(=O)Nc1nc2ccccc2[nH]1	8652	CHEMBL243
COc1ccc(cc1)C1CCC(CC1)N1CCN(CC1)c1ccccn1	1385022	CHEMBL273
Cc1ccc(cc1)n1nc(cc1NC(=O)Nc1ccc(OCCN2CCOCC2)c2ccccc12)C(C)(C)C	167995	CHEMBL2336
Cc1ccc(cc1)n1nc(cc1NC(=O)Nc1ccc(OCCN2CCOCC2)c2ccccc12)C(C)(C)C	167995	CHEMBL260
CC(C)CC(NC(=O)OCc1ccccc1)C(=O)NC(Cc1ccccc1)C(=O)C(=O)NCc1ccccc1	191853	CHEMBL2382
Nc1nccc(n1)c1c(nc2cc(ccn12)C1CCNCC1)c1ccc(F)cc1	345942	CHEMBL5036
CC(NC(=O)c1cc(F)ccc1O)c1ccc(Br)cc1	61842	CHEMBL2578
CNC(=O)C(Cc1ccccc1)NC(=O)C(CC(C)C)CC(=O)NO	9223	CHEMBL4588
CN(Cc1cc(cc(c1)C(F)(F)F)C(F)(F)F)C(=O)C1CCN(CC1c1ccc(F)cc1C)C(=O)C1CCN(CC1)C(=O)C	1280619	CHEMBL249
COc1cccc(c1)N1C(Cc2ccccc2)C(O)C(O)C(Cc2ccccc2)N(Cc2cccc(c2)C(=O)Nc2ccccn2)C1=O	140800	CHEMBL243
COc1ccc2ccc(cc2c1)S(=O)(=O)NC1CCN(Cc2cccc(c2)C(=N)N)C1=O	196457	CHEMBL244
COc1cccc(CN2C(Cc3ccccc3)C(O)C(O)C(Cc3ccccc3)N(Cc3cccc(c3)C(=O)Nc3ccccn3)C2=O)c1	217298	CHEMBL243
COc1ccccc1CN1CN(c2ccccc2)C2(CCN(CCCC(=O)c3ccc(F)cc3)CC2)C1=O	224444	CHEMBL339
Cc1ccc(CC2C(O)C(O)C(Cc3ccc(C)cc3)N(Cc3ccc4n[nH]c(N)c4c3)C(=O)N2Cc2ccccc2)cc1	259210	CHEMBL243
CCC(n1ccnc(NCc2nonc2C)c1=O)C(=O)NC(CC(=O)O)C(=O)CNCN1CCC(Cc2ccccc2)CC1	300698	CHEMBL4801
CN1CCN(CC1)c1ccc(CCNC(=O)c2cnc(nc2NC2CCCCC2)C#N)cc1	366431	CHEMBL268
Oc1cc(Cl)cc(C(=O)Nc2ccc(Cl)cn2)c1NC(=O)c1ccc(cc1)N1CCCCC1=O	427797	CHEMBL244
COc1ccc(C2C(C(c3ccc4OCOc4c3)c3ccc(NC(C)C)nc23)C(=O)O)c(OC)c1	53317	CHEMBL252
C(C1CC1)N1CCC23CCCCC2C1Cc1ccc(Nc2ccccc2)cc31	579665	CHEMBL237
Oc1ccc2CC3N(CC4CC4)CCC45C(Oc1c24)C(=O)C1(Cc2ccccc2C1)CC35O	609124	CHEMBL269
NC(=O)C(CCc1ccccc1)NC(=O)C(CCc1ccccc1)NC(=O)C1CCC2(CCNCC2)n2n1c(=O)n(Cc1ccc3OCOc3c1)c2=O	70463	CHEMBL2203
CC(NC(=O)C(N)Cc1c(C)cc(O)cc1C)C(=O)NC1Cc2ccccc2CN(CC(=O)N)C1=O	1178289	CHEMBL270
CS(=O)(=O)N1C2CCN(C2C(CC=C)C1=O)C(=O)OCc1ccccc1	130029	CHEMBL248
CN1CCC23Cc4nc5ccccc5cc4CC2C1Cc1ccc(O)cc31	563507	CHEMBL236
CN(C)CCCN1c2ccccc2CCc2ccc(Cl)cc12	996	CHEMBL228
[truncated: 551,085 more rows]
