# Supplementary material for: Proteochemometric modelling coupled to in silico target prediction: an integrated approach for the simultaneous prediction of polypharmacology and binding affinity/potency of small molecules
Source: J Cheminform. 2015 Apr 15;7:15. doi: 10.1186/s13321-015-0063-9 (PMC4413554; doi:10.1186/s13321-015-0063-9)
Supplement: Additional file 2: — InterPro domain annotations for 148 Plasmodium falciparum targets. [file 13321_2015_63_MOESM2_ESM.txt]

O77078	IPR001236	IPR001557	IPR001557	IPR001557	IPR001557	IPR001557	IPR001557	IPR001557	IPR011275	IPR015955	IPR015955	IPR016040	IPR022383
O96214	IPR010084	IPR010084	IPR013114
O97467	IPR000169	IPR000668	IPR000668	IPR000668	IPR000668	IPR000668	IPR013128	IPR013201	IPR013201
P39898	IPR000719	IPR000719	IPR002290	IPR008266	IPR011009	IPR017441
P46925	IPR001236	IPR001557	IPR001557	IPR001557	IPR001557	IPR001557	IPR001557	IPR001557	IPR015955	IPR015955	IPR016040	IPR022383
P90584	IPR001461	IPR001461	IPR001461	IPR001461	IPR001461	IPR001461	IPR021109	IPR021109	IPR021109
Q0PJ46	IPR001295	IPR001295	IPR012135	IPR013785	IPR013785
Q54A96	IPR001045	IPR001045	IPR001045	IPR001045	IPR001045	IPR001045
Q6VVP7	IPR000169	IPR000668	IPR000668	IPR000668	IPR000668	IPR000668	IPR013128	IPR013201	IPR013201	IPR025660
Q8MU52	IPR016040
Q8T6J6	IPR000719	IPR000719	IPR008271	IPR011009
Q8T9Z7	IPR000169	IPR000668	IPR000668	IPR000668	IPR000668	IPR000668	IPR013128	IPR013201	IPR013201	IPR025660
Q965D5	IPR001461	IPR001461	IPR001461	IPR001461	IPR001461	IPR001461	IPR001969	IPR001969	IPR021109	IPR021109	IPR021109
Q965D6	IPR001754	IPR001754	IPR011060	IPR011995	IPR013785	IPR013785	IPR018089
Q965D7	IPR004045	IPR004045	IPR004046	IPR010987	IPR010987	IPR012336	IPR012336	IPR017933
Q9BJJ9	IPR001461	IPR001461	IPR001461	IPR001461	IPR001461	IPR001461	IPR001969	IPR001969	IPR021109	IPR021109	IPR021109
Q9GSW0	IPR000286	IPR000286	IPR000286	IPR000286	IPR003084	IPR003084	IPR003084	IPR003084	IPR003084	IPR003084	IPR003084	IPR003084	IPR023801	IPR023801
Q9N6S8	IPR004655	IPR004655	IPR013747	IPR013751	IPR016038	IPR016038	IPR016039
Q9NAW4	IPR003663	IPR003663	IPR003663	IPR003663	IPR003663	IPR003663	IPR005828	IPR005829	IPR005829	IPR016196	IPR020846
Q9NBA7	IPR016040
Q9NBD4	IPR000169	IPR000668	IPR000668	IPR000668	IPR000668	IPR000668	IPR013128	IPR013201	IPR013201
Q9NFS5	IPR000845	IPR018017
Q9XYC7	IPR002198	IPR002198	IPR002198	IPR002198	IPR002198	IPR002347	IPR002347	IPR002347	IPR002347	IPR002347	IPR002347	IPR011284	IPR016040	IPR020904
Q9Y006	IPR002773	IPR002773	IPR002773	IPR002773	IPR002773
Q8I5R7	IPR002314	IPR002316	IPR002316	IPR002316	IPR002316	IPR004154	IPR004154	IPR004154	IPR004499	IPR004499	IPR004499	IPR006195	IPR007214	IPR007214	IPR007214	IPR016061	IPR016061	IPR016061	IPR017449
Q8I4T1	IPR005377
Q8IID4	IPR003593	IPR003593	IPR003593	IPR004273	IPR004273	IPR011704	IPR013783	IPR013783	IPR014756	IPR015915	IPR015915	IPR015915	IPR017868	IPR024317	IPR024743	IPR026983
P61076	IPR001327	IPR004099	IPR004099	IPR006338	IPR006338	IPR012999	IPR013027	IPR013027	IPR013027	IPR013027	IPR013027	IPR016156	IPR023753
Q8IE47	IPR003000	IPR003000	IPR026590	IPR026591	IPR026591
O97235	IPR000449	IPR001816	IPR001816	IPR009060	IPR014039	IPR014039	IPR014039	IPR014039	IPR014039
Q8IIJ9	IPR000668	IPR000668	IPR000668	IPR013128	IPR025660	IPR025661
O96269	IPR006846
Q8IBZ9	IPR000620	IPR017258
Q8I2A6	IPR000834
O00806	IPR001813
Q8IIP1	IPR007715	IPR007715
Q8ILC2	IPR002616	IPR002616	IPR002616	IPR002616	IPR002616	IPR002616
Q8IBS5	IPR000719	IPR000719	IPR002048	IPR002048	IPR002048	IPR002048	IPR002048	IPR002048	IPR002048	IPR002048	IPR002290	IPR008271	IPR011009	IPR011992	IPR011992	IPR011992	IPR011992	IPR011992	IPR017441	IPR018247	IPR018247	IPR018247	IPR018247
P46468	IPR003338	IPR003338	IPR003593	IPR003593	IPR003959	IPR003959	IPR003960	IPR003960	IPR005938	IPR009010	IPR009010
Q6LFH8	IPR005814	IPR005814	IPR005814	IPR010164	IPR010164	IPR015421	IPR015422	IPR015422	IPR015424
Q8I335	IPR000640	IPR000640	IPR000795	IPR000795	IPR000795	IPR000795	IPR000795	IPR000795	IPR005225	IPR006297	IPR009000	IPR009022	IPR009022	IPR013842
Q8I2J4	IPR005455	IPR005455	IPR016814
Q8ILT5	IPR008803
P61074	IPR000730	IPR000730	IPR000730	IPR000730	IPR000730	IPR000730	IPR000730	IPR000730	IPR000730	IPR022648	IPR022649	IPR022659	IPR022659
Q8ILC1	IPR001440	IPR001440	IPR001440	IPR006636	IPR011990	IPR011990	IPR011990	IPR013026	IPR013026	IPR019734	IPR019734	IPR019734	IPR019734	IPR019734	IPR019734	IPR019734	IPR019734	IPR019734	IPR019734	IPR019734	IPR019734	IPR019734	IPR019734	IPR019734	IPR019734	IPR019734
Q8IKG4	IPR003821	IPR003821	IPR003821	IPR013512	IPR013644	IPR016040	IPR026877	IPR026877
Q8I615	IPR003593	IPR003959	IPR020793
P68874	IPR010884	IPR010884	IPR010884	IPR010884	IPR010884	IPR010884	IPR010884	IPR010884	IPR010884	IPR010884	IPR010884	IPR010884	IPR010884	IPR010884	IPR010884	IPR010884	IPR010884
Q8I480	IPR001841	IPR001841	IPR013083	IPR024763
Q8IDF6	IPR001114	IPR001114	IPR001114	IPR001114	IPR001114	IPR018220	IPR018220
Q9TY95	IPR000668	IPR000668	IPR013128	IPR025660	IPR025661
C0H4W3	IPR000330	IPR001650	IPR001650	IPR001650	IPR006562	IPR014001	IPR014001	IPR014012
Q8ID92	IPR002108	IPR002108	IPR002108	IPR017904
Q7KQM4	IPR001461	IPR001461	IPR001461	IPR001461	IPR001461	IPR001461	IPR001969	IPR001969	IPR021109	IPR021109	IPR021109
C6KTB7	IPR000569	IPR000569	IPR000569	IPR002110	IPR002110	IPR002110	IPR002110	IPR020683	IPR020683	IPR020683	IPR020683
C6KTD2	IPR001214	IPR001214	IPR001214	IPR001487	IPR001487	IPR001487	IPR001841	IPR001965	IPR001965	IPR001965	IPR001965	IPR003616	IPR003616	IPR011011	IPR013083	IPR019787
Q8IED2	IPR003395	IPR010935	IPR010935	IPR010935	IPR027120
Q8I467	IPR002108	IPR002108	IPR017904
Q7K734	IPR006084	IPR006084	IPR006084	IPR006084	IPR006084	IPR006084	IPR006085	IPR006085	IPR006086	IPR006086	IPR008918	IPR019974	IPR020045	IPR023426
Q25802	IPR007081
Q8ILI6	IPR006566
Q7KQM2	IPR007194	IPR016696	IPR016696	IPR024096
Q8IKN4	IPR004443	IPR004443	IPR004443	IPR004443	IPR004443	IPR026600
Q8IAW3	IPR000690	IPR003604	IPR013085
O97249	IPR000530	IPR000530	IPR000530	IPR000530	IPR000530	IPR000530	IPR004038
P27362	IPR001576	IPR001576	IPR001576	IPR001576	IPR001576	IPR001576	IPR001576	IPR001576	IPR001576	IPR001576	IPR001576	IPR001576	IPR001576	IPR001576	IPR015824	IPR015901	IPR015911
Q8IIG4	IPR026573
Q8I1T8	IPR016300	IPR016300	IPR025723
Q8ILQ7	IPR004045	IPR004045	IPR004046	IPR010987	IPR010987	IPR012336	IPR012336	IPR017933
Q7KQM0	IPR000652	IPR000652	IPR000652	IPR000652	IPR000652	IPR013785	IPR020861	IPR022896
Q8IIS5	IPR001357	IPR001357	IPR001357	IPR010613
Q8I3Z1	IPR002083	IPR006145	IPR008974	IPR016024	IPR020103
Q8IL52	IPR005024
Q8IER7	IPR008193	IPR009025
Q8IJD4	IPR001865	IPR001865	IPR001865	IPR001865	IPR001865	IPR001865	IPR001865	IPR001865	IPR005707	IPR005707	IPR018130	IPR018130	IPR023591
Q76NM6	IPR000194	IPR000793	IPR000793	IPR004100	IPR004100	IPR005725	IPR020003	IPR024034
O15770	IPR000903	IPR000903	IPR016181	IPR016181	IPR016181	IPR016181	IPR022676	IPR022677	IPR022678	IPR022678
Q8ILW6	IPR001327	IPR004099	IPR004099	IPR012999	IPR013027	IPR013027	IPR013027	IPR013027	IPR013027	IPR016156	IPR023753
C6KSS5	IPR025605	IPR025677
P61075	IPR000719	IPR000719	IPR002290	IPR008271	IPR011009	IPR017441
Q8IDQ0	IPR003698	IPR003698	IPR003698	IPR003698	IPR006638	IPR007197	IPR013785
P21422	IPR000722	IPR000722	IPR006592	IPR007080	IPR009010	IPR009010
Q8ILW9	IPR004000	IPR004000	IPR004000	IPR004000	IPR004000	IPR004000	IPR004000	IPR004000	IPR004000	IPR004001	IPR004001	IPR020902
Q8IIU6	IPR001233	IPR001233	IPR001233
P62368	IPR003526	IPR003526	IPR003526	IPR003526	IPR003526	IPR020555
Q8I1U7	IPR003395	IPR003395	IPR010935	IPR010935	IPR010935
Q8IM77	IPR001623	IPR001623	IPR001623	IPR001623	IPR001623	IPR001623	IPR001623	IPR001623	IPR026894
Q8ICR0	IPR000719	IPR000719	IPR002048	IPR002048	IPR002048	IPR002048	IPR002048	IPR002048	IPR002290	IPR008271	IPR011009	IPR011992	IPR011992	IPR011992	IPR017441	IPR018247	IPR018247
Q8IBG1	IPR003593	IPR003593	IPR003593	IPR004273	IPR004273	IPR004273	IPR011704	IPR013594	IPR013602	IPR024317	IPR024743	IPR026983
Q8IAY6	IPR001189	IPR001189	IPR001189	IPR001189	IPR001189	IPR001189	IPR001189	IPR019831	IPR019831	IPR019832	IPR019832	IPR019833
Q6LFD5	IPR005484
C0H559	IPR007965	IPR007965	IPR016181	IPR016181
O97313	IPR001593
Q7KQM1	IPR002755	IPR014052	IPR014052
Q8I6U8	IPR003681	IPR003681	IPR003681	IPR003681	IPR003681	IPR003681	IPR003681	IPR003681	IPR003681	IPR003681	IPR003681	IPR003681	IPR003681	IPR003681	IPR003681	IPR003681	IPR003681	IPR003681	IPR003681	IPR003681	IPR003681	IPR003681	IPR003681	IPR003681
P21421	IPR007120	IPR007120	IPR007120	IPR007121	IPR007641	IPR007645	IPR010243	IPR014724	IPR015712
Q8I3Z5	IPR011057	IPR011323	IPR018103	IPR018105	IPR018105	IPR018105	IPR018105
Q08210	IPR001295	IPR001295	IPR012135	IPR013785	IPR013785
Q8I1N6	IPR001471	IPR001471
Q8IHZ9	IPR000719	IPR000719	IPR008271	IPR011009	IPR017441
Q8IC32	IPR018173
Q8I5P7	IPR002314	IPR002317	IPR002317	IPR002317	IPR002317	IPR002317	IPR002317	IPR002317	IPR006195
Q7KQL3	IPR005225	IPR006689	IPR006689	IPR006689	IPR006689	IPR006689	IPR024156	IPR024156
Q8I4V2	IPR000504	IPR000504	IPR000504	IPR000571	IPR000571	IPR012677
Q8IL04	IPR000782	IPR000782	IPR000782	IPR000782	IPR000782
Q8I589	IPR002885	IPR002885	IPR002885
Q8I3H7	IPR024881
Q8IJN7	IPR000941	IPR000941	IPR000941	IPR000941	IPR000941	IPR000941	IPR000941	IPR000941	IPR000941	IPR000941	IPR020809	IPR020810	IPR020811
Q8I4X0	IPR004000	IPR004000	IPR004000	IPR004000	IPR004000	IPR004000	IPR004000	IPR004000	IPR004000	IPR004001	IPR004001	IPR020902
O96184	IPR002674	IPR002674	IPR011331	IPR011332
C6KSQ6	IPR004584
P62203	IPR001125	IPR001125	IPR001125	IPR002048	IPR002048	IPR002048	IPR002048	IPR002048	IPR002048	IPR002048	IPR002048	IPR011992	IPR011992	IPR011992	IPR018247	IPR018247	IPR018247	IPR018247	IPR018248	IPR018248
O97237	IPR000237
Q9NJU9	IPR000719	IPR000719	IPR002048	IPR002048	IPR002048	IPR002048	IPR002048	IPR002048	IPR002048	IPR002048	IPR002290	IPR008271	IPR011009	IPR011992	IPR011992	IPR011992	IPR017441	IPR018247	IPR018247	IPR018247
Q03400	IPR008825
Q7KQL8	IPR005746	IPR005746	IPR005746	IPR005746	IPR005746	IPR005746	IPR012336	IPR012336	IPR012336	IPR013766	IPR017937
O77392	IPR008162	IPR008162	IPR008162	IPR008162	IPR008162
C0H4X5	IPR007785	IPR007785
Q8I4V5	IPR007144	IPR007144	IPR007144
Q8IDR3	IPR001609	IPR001609	IPR001609	IPR001609	IPR001609	IPR001609
Q6LFN2	IPR001841	IPR001841	IPR013083	IPR017907
P50250	IPR000043	IPR000043	IPR000043	IPR000043	IPR000043	IPR000043	IPR015878	IPR015878	IPR016040	IPR020082	IPR020082
Q76NM1	IPR000133	IPR000133	IPR000133	IPR000133	IPR000133	IPR000133	IPR000133	IPR000133	IPR000133	IPR000133	IPR000133
Q8ILR9	IPR014012
C0H537	IPR003402
Q7KQL5	IPR000217	IPR000217	IPR000217	IPR000217	IPR000217	IPR000217	IPR000217	IPR000217	IPR000217	IPR000217	IPR002453	IPR002453	IPR002453	IPR002453	IPR002453	IPR002453	IPR002453	IPR002453	IPR002453	IPR002453	IPR002453	IPR002453	IPR002453	IPR003008	IPR003008	IPR003008	IPR003008	IPR008280	IPR013838	IPR017975	IPR018316	IPR018316	IPR018316	IPR023123
O97239	IPR007249	IPR016024	IPR016024
Q8IEF6	IPR001005	IPR001005	IPR009057	IPR009057	IPR017877	IPR017877	IPR017877
Q8IBP3	IPR002637	IPR002637
P62344	IPR000719	IPR000719	IPR002048	IPR002048	IPR002048	IPR002048	IPR002048	IPR002048	IPR002048	IPR002048	IPR002290	IPR008271	IPR011009	IPR011992	IPR011992	IPR017441	IPR018247	IPR018247	IPR018247	IPR018247	IPR018248
P50498	IPR001136	IPR001136
Q8I3Y6	IPR002777	IPR009053
Q8IKW2	IPR003000	IPR003000	IPR026590	IPR026591	IPR026591
O77323	IPR002194	IPR002194	IPR002194	IPR002423	IPR002423	IPR002423	IPR012720	IPR012720	IPR017998	IPR017998	IPR017998	IPR017998	IPR017998
Q25820	IPR000795	IPR000795	IPR000795	IPR000795	IPR000795	IPR000795	IPR000795	IPR004160	IPR004161	IPR004541	IPR004541	IPR005225	IPR009000	IPR009001
Q7KQL9	IPR000741	IPR000741	IPR000741	IPR013785
O97231	IPR000552	IPR000552	IPR000552	IPR000552	IPR000552	IPR011332
O96935	IPR001930	IPR012779	IPR012779	IPR014782	IPR014782	IPR014782	IPR014782	IPR014782	IPR014782	IPR024601	IPR024601
P13922	IPR008180	IPR008181
Q25856	IPR001398	IPR001398	IPR001398	IPR014347
Q7K6A1	IPR000286	IPR000286	IPR000286	IPR000286	IPR003084	IPR003084	IPR003084	IPR003084	IPR003084	IPR003084	IPR003084	IPR003084	IPR023801	IPR023801
Q8I2J3	IPR001930	IPR012779	IPR012779	IPR014782	IPR014782	IPR014782	IPR014782	IPR014782	IPR014782	IPR024601	IPR024601
Q8I5C5	IPR000398	IPR000398	IPR000398	IPR000398	IPR000398	IPR000398	IPR000398	IPR000398	IPR001796	IPR001796	IPR012262	IPR017925	IPR020940	IPR023451	IPR023451	IPR024072	IPR024072
Q8IEK1	IPR001948	IPR001948	IPR001948	IPR001948	IPR001948	IPR023358	IPR023358
Q8II92	IPR000819	IPR000819	IPR011356	IPR011356	IPR011356	IPR011356	IPR011356	IPR011356	IPR023042
Q8IL11	IPR001461	IPR001461	IPR001461	IPR001461	IPR001461	IPR001461	IPR001969	IPR001969	IPR021109	IPR021109	IPR021109
Q8IM16	IPR000595	IPR000595	IPR000595	IPR000595	IPR000595	IPR000595	IPR000595	IPR000595	IPR000595	IPR000595	IPR000595	IPR000595	IPR000719	IPR000719	IPR000961	IPR000961	IPR002290	IPR002373	IPR002373	IPR002373	IPR002373	IPR008271	IPR011009	IPR014710	IPR014710	IPR014710	IPR014710	IPR017441	IPR018488	IPR018488	IPR018488	IPR018488	IPR018488	IPR018488	IPR018490	IPR018490	IPR018490	IPR018490
Q8MMZ4	IPR001282	IPR001282	IPR001282	IPR001282	IPR001282	IPR001282	IPR016040	IPR016040	IPR022674	IPR022674	IPR022675
